# Supplementary material for: Dichlorido(2,9-dimeth­oxy-1,10-phenanthroline-κ2 N,N′)zinc(II)
Source: Acta Crystallogr Sect E Struct Rep Online. 2009 Jul 4;65(Pt 8):m869. doi: 10.1107/S160053680902491X (PMC2977442; doi:10.1107/S160053680902491X)
Supplement: Supplementary file 1 [file e-65-0m869-sup1.cif]

##############################################################################
###                                                                        ###
###        Electronic paper (Acta Crystallographica Section E)             ###
###                                                                        ###
##############################################################################
#                                                                            #
# This CIF contains the data in a paper accepted for publication in Acta     #
# Crystallographica Section E. It conforms to the requirements of Notes      #
# for Authors for Section E, and has been peer reviewed under the auspices   #
# of the IUCr Commission on Journals.                                        #
#                                                                            #
# Full details of the Crystallographic Information File format               #
# are given in the paper "The Crystallographic Information File (CIF):       #
# a New Standard Archive File for Crystallography" by S. R. Hall, F. H.      #
# Allen and I. D. Brown [Acta Cryst. (1991), A47, 655-685].                  #
#                                                                            #
# The current version of the core CIF dictionary is obtainable from          #
# ftp://ftp.iucr.org/pub/cif_core.dic. The current version number is 2.4.    #
#                                                                            #
# Software is freely available for graphical display of the structure(s) in  #
# this CIF.  For information consult the CIF home page http://www.iucr.org/  #
# cif/home.html                                                              #
#                                                                            #
# This file may be used for bona fide research purposes within the           #
# scientific community so long as proper attribution is given to the journal # 
# article from which it was obtained.                                        #
#                                                                            #
##############################################################################
                                             
data_I
_audit_creation_method     SHELXL-97
_chemical_name_systematic
;
Dichlorido(2,9-dimethoxy-1,10-phenanthroline-\k^2^<i>N</i>,<i>N</i>')zinc(II)
;
_chemical_name_common     ?
_chemical_formula_moiety     'C14 H12 Cl2 N2 O2 Zn'
_chemical_formula_sum     'C14 H12 Cl2 N2 O2 Zn'
_chemical_formula_iupac     '[Zn Cl2 (C14 H12 N2 O2)]'
_chemical_formula_weight     376.53
_chemical_melting_point     ?
_symmetry_cell_setting     Monoclinic
_symmetry_space_group_name_H-M     'P 21/c'
_symmetry_space_group_name_Hall     '-P 2ybc'
loop_
    _symmetry_equiv_pos_as_xyz
    'x, y, z'
    '-x, y+1/2, -z+1/2'
    '-x, -y, -z'
    'x, -y-1/2, z-1/2'
_cell_length_a     9.0494(8)
_cell_length_b     10.3783(9)
_cell_length_c     16.3517(14)
_cell_angle_alpha     90.00
_cell_angle_beta     99.0220(10)
_cell_angle_gamma     90.00
_cell_volume     1516.7(2)
_cell_formula_units_Z     4
_cell_measurement_reflns_used     4023
_cell_measurement_theta_min     2.28
_cell_measurement_theta_max     27.89
_cell_measurement_temperature     291(2)
_exptl_crystal_description     block
_exptl_crystal_colour     colorless
_exptl_crystal_size_max     0.27
_exptl_crystal_size_mid     0.14
_exptl_crystal_size_min     0.10
_exptl_crystal_density_diffrn     1.649
_exptl_crystal_density_meas     ?
_exptl_crystal_density_method     'not measured'
_exptl_crystal_F_000     760
_exptl_absorpt_coefficient_mu     1.975
_exptl_absorpt_correction_type     multi-scan
_exptl_absorpt_process_details     '(SADABS; Sheldrick, 1996)'
_exptl_absorpt_correction_T_min     0.6156
_exptl_absorpt_correction_T_max     0.8346
_exptl_special_details
;
;
_diffrn_ambient_temperature     291(2)
_diffrn_radiation_type     MoK\a
_diffrn_radiation_wavelength     0.71073
_diffrn_radiation_source     'fine-focus sealed tube'
_diffrn_radiation_monochromator     graphite
_diffrn_measurement_device_type     'Bruker APEXII CCD detector'
_diffrn_measurement_method     '\f and \w'
_diffrn_detector_area_resol_mean     ?
_diffrn_reflns_number     9326
_diffrn_reflns_av_R_equivalents     0.0165
_diffrn_reflns_av_sigmaI/netI     0.0196
_diffrn_reflns_theta_min     2.28
_diffrn_reflns_theta_max     27.50
_diffrn_reflns_theta_full     27.50
_diffrn_measured_fraction_theta_max     0.994
_diffrn_measured_fraction_theta_full     0.994
_diffrn_reflns_limit_h_min     -7
_diffrn_reflns_limit_h_max     11
_diffrn_reflns_limit_k_min     -13
_diffrn_reflns_limit_k_max     13
_diffrn_reflns_limit_l_min     -21
_diffrn_reflns_limit_l_max     21
_diffrn_standards_number     ?
_diffrn_standards_interval_count     ?
_diffrn_standards_interval_time     ?
_diffrn_standards_decay_%     ?
_refine_special_details
;
Refinement of <i>F</i>^2^ against ALL reflections. The weighted <i>R</i>-factor
<i>wR</i> and
goodness of fit <i>S</i> are based on <i>F</i>^2^, conventional
<i>R</i>-factors <i>R</i> are based
on <i>F</i>, with <i>F</i> set to zero for negative <i>F</i>^2^. The threshold
expression of
<i>F</i>^2^ > \s(<i>F</i>^2^) is used only for calculating <i>R</i>-factors(gt)
<i>etc</i>. and is
not relevant to the choice of reflections for refinement. <i>R</i>-factors
based
on <i>F</i>^2^ are statistically about twice as large as those based on
<i>F</i>, and <i>R</i>-
factors based on ALL data will be even larger.
;
_reflns_number_total     3465
_reflns_number_gt     2917
_reflns_threshold_expression     I>2\s(I)
_refine_ls_structure_factor_coef     Fsqd
_refine_ls_matrix_type     full
_refine_ls_R_factor_all     0.0327
_refine_ls_R_factor_gt     0.0247
_refine_ls_wR_factor_gt     0.0610
_refine_ls_wR_factor_ref     0.0648
_refine_ls_goodness_of_fit_ref     1.030
_refine_ls_restrained_S_all     1.030
_refine_ls_number_reflns     3465
_refine_ls_number_parameters     192
_refine_ls_number_restraints     0
_refine_ls_hydrogen_treatment     constr
_refine_ls_weighting_scheme     calc
_refine_ls_weighting_details
         'calc w=1/[\s^2^(Fo^2^)+(0.0298P)^2^+0.4767P] where P=(Fo^2^+2Fc^2^)/3'
_atom_sites_solution_hydrogens     geom
_atom_sites_solution_primary     direct
_atom_sites_solution_secondary     difmap
_refine_ls_shift/su_max     0.001
_refine_ls_shift/su_mean     0.000
_refine_diff_density_max     0.302
_refine_diff_density_min     -0.250
_refine_ls_extinction_method     none
_refine_ls_extinction_coef     ?
loop_
    _atom_type_symbol
    _atom_type_description
    _atom_type_scat_dispersion_real
    _atom_type_scat_dispersion_imag
    _atom_type_scat_source
    'C' 'C' 0.0033 0.0016
                         'International Tables Vol C Tables 4.2.6.8 and 6.1.1.4'
    'H' 'H' 0.0000 0.0000
                         'International Tables Vol C Tables 4.2.6.8 and 6.1.1.4'
    'N' 'N' 0.0061 0.0033
                         'International Tables Vol C Tables 4.2.6.8 and 6.1.1.4'
    'O' 'O' 0.0106 0.0060
                         'International Tables Vol C Tables 4.2.6.8 and 6.1.1.4'
    'Cl' 'Cl' 0.1484 0.1585
                         'International Tables Vol C Tables 4.2.6.8 and 6.1.1.4'
    'Zn' 'Zn' 0.2839 1.4301
                         'International Tables Vol C Tables 4.2.6.8 and 6.1.1.4'
_computing_data_collection     'SMART (Siemens, 1996)'
_computing_cell_refinement     'SAINT (Siemens, 1994)'
_computing_data_reduction     'SAINT (Siemens, 1994)'
_computing_structure_solution     'SHELXS97 (Sheldrick, 2008)'
_computing_structure_refinement     'SHELXL97 (Sheldrick, 2008)'
_computing_molecular_graphics
;
'SHELXL97 (Sheldrick, 2008) and DIAMOND (Brandenburg, 2005)
;
_computing_publication_material     'SHELXL97 (Sheldrick, 2008)'
loop_
    _atom_site_type_symbol
    _atom_site_label
    _atom_site_fract_x
    _atom_site_fract_y
    _atom_site_fract_z
    _atom_site_U_iso_or_equiv
    _atom_site_adp_type
    _atom_site_calc_flag
    _atom_site_refinement_flags
    _atom_site_occupancy
    _atom_site_disorder_assembly
    _atom_site_disorder_group
    Zn Zn1 0.85210(2) 0.73107(2) 0.142693(13) 0.03691(8) Uani d . 1 . .
    Cl Cl1 1.07679(6) 0.76186(5) 0.21365(3) 0.05122(14) Uani d . 1 . .
    Cl Cl2 0.68839(6) 0.89157(5) 0.13748(4) 0.05898(15) Uani d . 1 . .
    O O1 0.99184(17) 0.81556(14) -0.01403(8) 0.0502(3) Uani d . 1 . .
    O O2 0.71476(16) 0.58258(13) 0.28668(8) 0.0481(3) Uani d . 1 . .
    N N1 0.85558(16) 0.65629(14) 0.02592(9) 0.0366(3) Uani d . 1 . .
    N N2 0.73776(16) 0.55838(14) 0.15361(9) 0.0360(3) Uani d . 1 . .
    C C1 0.9193(2) 0.70500(19) -0.03500(11) 0.0405(4) Uani d . 1 . .
    C C2 0.9063(3) 0.6460(2) -0.11341(12) 0.0502(5) Uani d . 1 . .
    H H2 0.9523 0.6820 -0.1550 0.060 Uiso calc R 1 . .
    C C3 0.8256(3) 0.5361(2) -0.12718(12) 0.0519(5) Uani d . 1 . .
    H H3 0.8160 0.4967 -0.1788 0.062 Uiso calc R 1 . .
    C C4 0.7557(2) 0.48020(19) -0.06404(12) 0.0447(4) Uani d . 1 . .
    C C5 0.6660(2) 0.3663(2) -0.07373(14) 0.0548(5) Uani d . 1 . .
    H H5 0.6523 0.3232 -0.1242 0.066 Uiso calc R 1 . .
    C C6 0.6011(2) 0.3201(2) -0.01103(14) 0.0540(5) Uani d . 1 . .
    H H6 0.5415 0.2468 -0.0192 0.065 Uiso calc R 1 . .
    C C7 0.6228(2) 0.38262(18) 0.06829(13) 0.0434(4) Uani d . 1 . .
    C C8 0.5595(2) 0.3401(2) 0.13704(14) 0.0500(5) Uani d . 1 . .
    H H8 0.4985 0.2675 0.1319 0.060 Uiso calc R 1 . .
    C C9 0.5859(2) 0.40325(19) 0.21063(13) 0.0464(5) Uani d . 1 . .
    H H9 0.5437 0.3748 0.2557 0.056 Uiso calc R 1 . .
    C C10 0.6789(2) 0.51305(18) 0.21712(12) 0.0391(4) Uani d . 1 . .
    C C11 0.71040(19) 0.49372(17) 0.07990(11) 0.0369(4) Uani d . 1 . .
    C C12 0.7758(2) 0.54491(17) 0.01209(11) 0.0367(4) Uani d . 1 . .
    C C13 1.0711(3) 0.8779(2) -0.07353(13) 0.0554(5) Uani d . 1 . .
    H H13A 1.1445 0.8199 -0.0891 0.083 Uiso calc R 1 . .
    H H13B 1.1199 0.9540 -0.0492 0.083 Uiso calc R 1 . .
    H H13C 1.0014 0.9013 -0.1217 0.083 Uiso calc R 1 . .
    C C14 0.6826(3) 0.5280(2) 0.36304(12) 0.0536(5) Uani d . 1 . .
    H H14A 0.5763 0.5196 0.3604 0.080 Uiso calc R 1 . .
    H H14B 0.7216 0.5834 0.4083 0.080 Uiso calc R 1 . .
    H H14C 0.7285 0.4447 0.3712 0.080 Uiso calc R 1 . .
loop_
    _atom_site_aniso_label
    _atom_site_aniso_U_11
    _atom_site_aniso_U_22
    _atom_site_aniso_U_33
    _atom_site_aniso_U_12
    _atom_site_aniso_U_13
    _atom_site_aniso_U_23
    Zn1 0.03791(13) 0.03966(13) 0.03454(12) -0.00516(9) 0.01002(9) -0.00396(8)
    Cl1 0.0399(3) 0.0714(4) 0.0431(3) -0.0099(2) 0.0087(2) -0.0143(2)
    Cl2 0.0501(3) 0.0513(3) 0.0795(4) 0.0074(2) 0.0226(3) -0.0024(3)
    O1 0.0623(9) 0.0531(8) 0.0391(7) -0.0104(7) 0.0201(6) 0.0019(6)
    O2 0.0561(9) 0.0513(8) 0.0389(7) -0.0155(7) 0.0138(6) 0.0014(6)
    N1 0.0378(8) 0.0402(9) 0.0323(7) 0.0027(6) 0.0071(6) -0.0009(6)
    N2 0.0342(8) 0.0367(8) 0.0370(8) -0.0032(6) 0.0057(6) 0.0017(6)
    C1 0.0419(10) 0.0461(11) 0.0342(9) 0.0081(8) 0.0083(8) 0.0043(8)
    C2 0.0608(13) 0.0582(13) 0.0339(10) 0.0133(10) 0.0148(9) 0.0022(9)
    C3 0.0647(14) 0.0557(13) 0.0348(10) 0.0144(11) 0.0057(9) -0.0088(9)
    C4 0.0468(11) 0.0458(11) 0.0392(10) 0.0126(9) -0.0006(8) -0.0068(8)
    C5 0.0601(13) 0.0487(12) 0.0520(12) 0.0071(10) -0.0030(10) -0.0183(10)
    C6 0.0510(12) 0.0410(11) 0.0661(14) -0.0020(9) -0.0028(10) -0.0123(10)
    C7 0.0364(10) 0.0381(10) 0.0530(11) 0.0008(8) -0.0007(8) -0.0035(8)
    C8 0.0405(11) 0.0411(11) 0.0660(14) -0.0081(9) 0.0011(10) 0.0013(10)
    C9 0.0405(11) 0.0448(11) 0.0544(12) -0.0067(8) 0.0087(9) 0.0086(9)
    C10 0.0353(9) 0.0400(10) 0.0422(10) -0.0016(7) 0.0065(8) 0.0039(8)
    C11 0.0322(9) 0.0356(9) 0.0411(9) 0.0038(7) 0.0006(7) -0.0018(7)
    C12 0.0345(9) 0.0377(10) 0.0365(9) 0.0072(7) 0.0009(7) -0.0021(7)
    C13 0.0574(13) 0.0644(14) 0.0490(12) -0.0040(11) 0.0226(10) 0.0113(10)
    C14 0.0590(13) 0.0624(14) 0.0427(11) -0.0119(11) 0.0179(10) 0.0042(9)
_geom_special_details
;
All e.s.d.'s (except the e.s.d. in the dihedral angle between two l.s. planes)
are estimated using the full covariance matrix. The cell e.s.d.'s are taken
into account individually in the estimation of e.s.d.'s in distances, angles
and torsion angles; correlations between e.s.d.'s in cell parameters are only
used when they are defined by crystal symmetry. An approximate (isotropic)
treatment of cell e.s.d.'s is used for estimating e.s.d.'s involving l.s.
planes.
;
loop_
    _geom_bond_atom_site_label_1
    _geom_bond_atom_site_label_2
    _geom_bond_site_symmetry_2
    _geom_bond_distance
    _geom_bond_publ_flag
    Zn1 N1 . 2.0659(14) y
    Zn1 N2 . 2.0911(14) y
    Zn1 Cl1 . 2.2007(6) y
    Zn1 Cl2 . 2.2219(6) y
    O1 C1 . 1.340(2) ?
    O1 C13 . 1.449(2) ?
    O2 C10 . 1.343(2) ?
    O2 C14 . 1.442(2) ?
    N1 C1 . 1.327(2) ?
    N1 C12 . 1.363(2) ?
    N2 C10 . 1.325(2) ?
    N2 C11 . 1.368(2) ?
    C1 C2 . 1.409(3) ?
    C2 C3 . 1.354(3) ?
    C2 H2 . 0.9300 ?
    C3 C4 . 1.417(3) ?
    C3 H3 . 0.9300 ?
    C4 C12 . 1.401(3) ?
    C4 C5 . 1.429(3) ?
    C5 C6 . 1.347(3) ?
    C5 H5 . 0.9300 ?
    C6 C7 . 1.436(3) ?
    C6 H6 . 0.9300 ?
    C7 C11 . 1.395(3) ?
    C7 C8 . 1.410(3) ?
    C8 C9 . 1.358(3) ?
    C8 H8 . 0.9300 ?
    C9 C10 . 1.411(3) ?
    C9 H9 . 0.9300 ?
    C11 C12 . 1.438(3) ?
    C13 H13A . 0.9600 ?
    C13 H13B . 0.9600 ?
    C13 H13C . 0.9600 ?
    C14 H14A . 0.9600 ?
    C14 H14B . 0.9600 ?
    C14 H14C . 0.9600 ?
loop_
    _geom_angle_atom_site_label_1
    _geom_angle_atom_site_label_2
    _geom_angle_atom_site_label_3
    _geom_angle_site_symmetry_1
    _geom_angle_site_symmetry_3
    _geom_angle
    _geom_angle_publ_flag
    N1 Zn1 N2 . . 80.58(6) y
    N1 Zn1 Cl1 . . 113.27(4) y
    N2 Zn1 Cl1 . . 120.54(4) y
    N1 Zn1 Cl2 . . 110.66(4) y
    N2 Zn1 Cl2 . . 108.06(4) y
    Cl1 Zn1 Cl2 . . 117.82(2) y
    C1 O1 C13 . . 119.03(15) ?
    C10 O2 C14 . . 117.89(15) ?
    C1 N1 C12 . . 118.68(16) ?
    C1 N1 Zn1 . . 128.47(13) ?
    C12 N1 Zn1 . . 112.80(11) ?
    C10 N2 C11 . . 118.48(16) ?
    C10 N2 Zn1 . . 129.50(13) ?
    C11 N2 Zn1 . . 111.65(11) ?
    N1 C1 O1 . . 112.80(16) ?
    N1 C1 C2 . . 122.24(19) ?
    O1 C1 C2 . . 124.95(17) ?
    C3 C2 C1 . . 118.91(19) ?
    C3 C2 H2 . . 120.5 ?
    C1 C2 H2 . . 120.5 ?
    C2 C3 C4 . . 120.96(18) ?
    C2 C3 H3 . . 119.5 ?
    C4 C3 H3 . . 119.5 ?
    C12 C4 C3 . . 116.14(19) ?
    C12 C4 C5 . . 119.19(19) ?
    C3 C4 C5 . . 124.66(18) ?
    C6 C5 C4 . . 121.18(19) ?
    C6 C5 H5 . . 119.4 ?
    C4 C5 H5 . . 119.4 ?
    C5 C6 C7 . . 120.8(2) ?
    C5 C6 H6 . . 119.6 ?
    C7 C6 H6 . . 119.6 ?
    C11 C7 C8 . . 116.32(18) ?
    C11 C7 C6 . . 119.39(19) ?
    C8 C7 C6 . . 124.29(19) ?
    C9 C8 C7 . . 121.19(18) ?
    C9 C8 H8 . . 119.4 ?
    C7 C8 H8 . . 119.4 ?
    C8 C9 C10 . . 118.47(19) ?
    C8 C9 H9 . . 120.8 ?
    C10 C9 H9 . . 120.8 ?
    N2 C10 O2 . . 113.56(16) ?
    N2 C10 C9 . . 122.41(18) ?
    O2 C10 C9 . . 124.03(17) ?
    N2 C11 C7 . . 123.09(17) ?
    N2 C11 C12 . . 117.31(16) ?
    C7 C11 C12 . . 119.60(17) ?
    N1 C12 C4 . . 123.06(17) ?
    N1 C12 C11 . . 117.18(15) ?
    C4 C12 C11 . . 119.76(17) ?
    O1 C13 H13A . . 109.5 ?
    O1 C13 H13B . . 109.5 ?
    H13A C13 H13B . . 109.5 ?
    O1 C13 H13C . . 109.5 ?
    H13A C13 H13C . . 109.5 ?
    H13B C13 H13C . . 109.5 ?
    O2 C14 H14A . . 109.5 ?
    O2 C14 H14B . . 109.5 ?
    H14A C14 H14B . . 109.5 ?
    O2 C14 H14C . . 109.5 ?
    H14A C14 H14C . . 109.5 ?
    H14B C14 H14C . . 109.5 ?
loop_
    _geom_torsion_atom_site_label_1
    _geom_torsion_atom_site_label_2
    _geom_torsion_atom_site_label_3
    _geom_torsion_atom_site_label_4
    _geom_torsion_site_symmetry_1
    _geom_torsion_site_symmetry_2
    _geom_torsion_site_symmetry_3
    _geom_torsion_site_symmetry_4
    _geom_torsion
    _geom_torsion_publ_flag
    N2 Zn1 N1 C1 . . . . -177.42(16) ?
    Cl1 Zn1 N1 C1 . . . . -58.12(16) ?
    Cl2 Zn1 N1 C1 . . . . 76.72(16) ?
    N2 Zn1 N1 C12 . . . . 5.17(12) ?
    Cl1 Zn1 N1 C12 . . . . 124.47(11) ?
    Cl2 Zn1 N1 C12 . . . . -100.69(12) ?
    N1 Zn1 N2 C10 . . . . -179.01(17) ?
    Cl1 Zn1 N2 C10 . . . . 69.45(17) ?
    Cl2 Zn1 N2 C10 . . . . -70.22(16) ?
    N1 Zn1 N2 C11 . . . . -6.24(12) ?
    Cl1 Zn1 N2 C11 . . . . -117.78(11) ?
    Cl2 Zn1 N2 C11 . . . . 102.56(11) ?
    C12 N1 C1 O1 . . . . 178.81(15) ?
    Zn1 N1 C1 O1 . . . . 1.5(2) ?
    C12 N1 C1 C2 . . . . 0.5(3) ?
    Zn1 N1 C1 C2 . . . . -176.81(14) ?
    C13 O1 C1 N1 . . . . 178.04(17) ?
    C13 O1 C1 C2 . . . . -3.7(3) ?
    N1 C1 C2 C3 . . . . 0.2(3) ?
    O1 C1 C2 C3 . . . . -177.93(19) ?
    C1 C2 C3 C4 . . . . -0.3(3) ?
    C2 C3 C4 C12 . . . . -0.2(3) ?
    C2 C3 C4 C5 . . . . 178.6(2) ?
    C12 C4 C5 C6 . . . . -0.2(3) ?
    C3 C4 C5 C6 . . . . -178.9(2) ?
    C4 C5 C6 C7 . . . . -1.4(3) ?
    C5 C6 C7 C11 . . . . 1.0(3) ?
    C5 C6 C7 C8 . . . . -179.7(2) ?
    C11 C7 C8 C9 . . . . -1.4(3) ?
    C6 C7 C8 C9 . . . . 179.3(2) ?
    C7 C8 C9 C10 . . . . -0.1(3) ?
    C11 N2 C10 O2 . . . . 178.99(16) ?
    Zn1 N2 C10 O2 . . . . -8.7(2) ?
    C11 N2 C10 C9 . . . . -1.9(3) ?
    Zn1 N2 C10 C9 . . . . 170.42(14) ?
    C14 O2 C10 N2 . . . . -167.68(17) ?
    C14 O2 C10 C9 . . . . 13.3(3) ?
    C8 C9 C10 N2 . . . . 1.8(3) ?
    C8 C9 C10 O2 . . . . -179.18(18) ?
    C10 N2 C11 C7 . . . . 0.3(3) ?
    Zn1 N2 C11 C7 . . . . -173.33(14) ?
    C10 N2 C11 C12 . . . . -179.91(16) ?
    Zn1 N2 C11 C12 . . . . 6.43(19) ?
    C8 C7 C11 N2 . . . . 1.3(3) ?
    C6 C7 C11 N2 . . . . -179.37(17) ?
    C8 C7 C11 C12 . . . . -178.48(17) ?
    C6 C7 C11 C12 . . . . 0.9(3) ?
    C1 N1 C12 C4 . . . . -1.1(3) ?
    Zn1 N1 C12 C4 . . . . 176.62(14) ?
    C1 N1 C12 C11 . . . . 178.97(16) ?
    Zn1 N1 C12 C11 . . . . -3.35(19) ?
    C3 C4 C12 N1 . . . . 0.9(3) ?
    C5 C4 C12 N1 . . . . -177.93(17) ?
    C3 C4 C12 C11 . . . . -179.10(17) ?
    C5 C4 C12 C11 . . . . 2.0(3) ?
    N2 C11 C12 N1 . . . . -2.2(2) ?
    C7 C11 C12 N1 . . . . 177.58(16) ?
    N2 C11 C12 C4 . . . . 177.84(16) ?
    C7 C11 C12 C4 . . . . -2.4(3) ?
data_globsl
_journal_date_recd_electronic     2009-06-13
_journal_date_accepted     2009-06-28
_journal_name_full     'Acta Crystallographica, Section E'
_journal_year     2009
_journal_volume     65
_journal_issue      8
_journal_page_first     m869
_journal_page_last     m869
_journal_paper_category     QM
_journal_coeditor_code     FJ2228
_publ_contact_author_name     'Cao-Yuan Niu'
_publ_contact_author_address
;College of Sciences
Henan Agricultural University
Zhengzhou 450002
P. R. China
;
_publ_contact_author_email     niu_cy2000@yahoo.com.cn
_publ_contact_author_fax     '86 371 63554576'
_publ_contact_author_phone     '86 371 63554844'
_publ_section_title
;
Dichlorido(2,9-dimethoxy-1,10-phenanthroline-\k^2^<i>N</i>,<i>N</i>')zinc(II)
;
loop_
    _publ_author_name
    _publ_author_address
    'Niu, Cao-Yuan'
;College of Sciences
Henan Agricultural University
Zhengzhou 450002
People's Republic of China
;
    'Su, Hui'
;College of Sciences
Henan Agricultural University
Zhengzhou 450002
People's Republic of China
;
    'Meng, Lei'
;College of Sciences
Henan Agricultural University
Zhengzhou 450002
People's Republic of China
;
    'Kou, Chun-Hong'
;College of Sciences
Henan Agricultural University
Zhengzhou 450002
People's Republic of China
;
