# Supplementary material for: Dichlorido(2,9-dimeth­oxy-1,10-phenanthroline-κ2 N,N′)zinc(II)
Source: Acta Crystallogr Sect E Struct Rep Online. 2009 Jul 4;65(Pt 8):m869. doi: 10.1107/S160053680902491X (PMC2977442; doi:10.1107/S160053680902491X)
Supplement: Supplementary file 2 [file e-65-0m869-Isup2.hkl]

# 
# h,k,l, Fc-squared, Fo-squared, sigma(Fo-squared) and status flag 
# 
data_I
_shelx_title ' F in P2(1)/c' 
_shelx_refln_list_code          4 
_shelx_F_calc_maximum      206.11 
_exptl_crystal_F_000       760.00 
_reflns_d_resolution_high  0.7696 
 
loop_ 
 _symmetry_equiv_pos_as_xyz 
 'x, y, z' 
 '-x, y+1/2, -z+1/2' 
 '-x, -y, -z' 
 'x, -y-1/2, z-1/2' 
 
_cell_length_a     9.0494 
_cell_length_b    10.3783 
_cell_length_c    16.3517 
_cell_angle_alpha  90.000 
_cell_angle_beta   99.022 
_cell_angle_gamma  90.000 
 
_shelx_F_squared_multiplier     1.000 
 
loop_ 
 _refln_index_h 
 _refln_index_k 
 _refln_index_l 
 _refln_F_squared_calc 
 _refln_F_squared_meas 
 _refln_F_squared_sigma 
 _refln_observed_status 
   1   0   0    10158.62    10013.26    127.54 o 
   2   0   0     9701.71    10039.83    125.42 o 
   3   0   0      382.71      477.28     12.53 o 
   4   0   0     5863.93     5442.25     75.83 o 
   5   0   0     4820.01     4599.99     68.47 o 
   6   0   0      340.80      318.38     14.13 o 
   7   0   0     2333.24     2324.33     45.79 o 
   8   0   0      223.89      266.93     15.70 o 
   9   0   0      254.16      228.04     15.70 o 
  10   0   0      129.89      126.19     13.24 o 
  11   0   0      155.87      177.47     16.21 o 
   1   1   0    12243.52    12378.09     91.17 o 
   2   1   0    15550.18    15671.74    160.67 o 
   3   1   0     3523.60     3861.65     32.43 o 
   4   1   0      754.54      754.13      9.78 o 
   5   1   0     8802.28     8711.75    100.37 o 
   6   1   0     4143.32     4080.08     45.99 o 
   7   1   0      701.10      644.98     16.55 o 
   8   1   0     1876.84     1784.30     28.61 o 
   9   1   0     1026.04      998.05     55.12 o 
  10   1   0      220.48      219.90     21.26 o 
  11   1   0       11.43        5.59      6.24 o 
   0   2   0     5023.36     5178.10     48.08 o 
   1   2   0    23706.52    23413.41    486.50 o 
   2   2   0    19945.33    20849.28    140.05 o 
   3   2   0     9959.70     9890.07     73.65 o 
   4   2   0    11902.09    12260.60     91.29 o 
   5   2   0        5.67        7.26      2.41 o 
   6   2   0      305.92      319.78      7.53 o 
   7   2   0      235.49      222.17     25.73 o 
   8   2   0       63.70       66.62      6.54 o 
   9   2   0      250.72      238.54     11.27 o 
  10   2   0      389.51      390.24     14.66 o 
  11   2   0        4.15        9.88      6.69 o 
   1   3   0      716.99      824.94      8.03 o 
   2   3   0     4221.86     4156.97     25.78 o 
   3   3   0     3740.51     3987.44     25.38 o 
   4   3   0     9129.15     9051.29    142.07 o 
   5   3   0     4614.45     4600.60     39.89 o 
   6   3   0       47.50       52.11      3.93 o 
   7   3   0        2.70        3.11      3.84 o 
   8   3   0     1065.77     1071.92     21.21 o 
   9   3   0     1324.21     1395.99     26.51 o 
  10   3   0       31.71       24.20      6.61 o 
  11   3   0       64.25       69.10      8.90 o 
   0   4   0     3142.96     2957.35     32.21 o 
   1   4   0     8957.61     9064.27     59.73 o 
   2   4   0      499.40      586.95      8.10 o 
   3   4   0     7711.82     7740.76     46.37 o 
   4   4   0      558.64      433.46      5.88 o 
   5   4   0       44.77       41.11      4.77 o 
   6   4   0       63.45       57.85      3.70 o 
   7   4   0      119.19      118.28      7.37 o 
   8   4   0       69.28       76.34     12.93 o 
   9   4   0      222.70      225.32     10.98 o 
  10   4   0      297.04      318.62     13.94 o 
  11   4   0        4.33        4.74      9.44 o 
   1   5   0     5282.81     5438.23     34.32 o 
   2   5   0       12.85       13.89      2.00 o 
   3   5   0      303.03      301.72      5.09 o 
   4   5   0     2710.83     2716.89     20.21 o 
   5   5   0     1661.38     1624.66     16.65 o 
   6   5   0      297.61      298.45      7.18 o 
   7   5   0       97.61      106.54      5.04 o 
   8   5   0      701.70      708.10     14.00 o 
   9   5   0      472.42      483.32     12.45 o 
  10   5   0       22.61       23.63      5.13 o 
   0   6   0     2548.21     2238.58     29.09 o 
   1   6   0      947.45      864.95      9.20 o 
   2   6   0      456.03      435.19     10.38 o 
   3   6   0      864.68      905.05      9.68 o 
   4   6   0      776.11      776.95     13.82 o 
   5   6   0      479.24      502.31     10.28 o 
   6   6   0       37.83       47.30      3.85 o 
   7   6   0      132.86      133.50      5.70 o 
   8   6   0        8.67        6.47      3.90 o 
   9   6   0      245.26      221.44     10.36 o 
  10   6   0       49.46       38.72      5.84 o 
   1   7   0      468.49      403.06      6.46 o 
   2   7   0       16.77       20.59      2.59 o 
   3   7   0      339.98      326.42      5.94 o 
   4   7   0      265.43      264.37      6.36 o 
   5   7   0     1051.34     1061.14     13.69 o 
   6   7   0      889.71      828.97     12.63 o 
   7   7   0      238.38      252.46      7.60 o 
   8   7   0      493.98      493.26     18.42 o 
   9   7   0       61.42       63.70      7.34 o 
   0   8   0     2427.64     2484.55     34.14 o 
   1   8   0      114.05      103.83      6.17 o 
   2   8   0      211.51      213.43      7.85 o 
   3   8   0       43.43       51.50      4.97 o 
   4   8   0     1048.70     1031.32     20.83 o 
   5   8   0      544.68      488.31     31.14 o 
   6   8   0      291.69      275.47     11.74 o 
   7   8   0        5.72       -1.31      8.95 o 
   8   8   0      118.04      122.38     12.57 o 
   9   8   0       17.69       33.94      9.69 o 
   1   9   0       54.40       58.72      9.62 o 
   2   9   0      151.54      146.86      7.13 o 
   3   9   0        9.42       -3.64      3.39 o 
   4   9   0      757.81      731.04     18.51 o 
   5   9   0      605.87      558.85     16.47 o 
   6   9   0        1.36       -0.67      4.92 o 
   7   9   0       47.51       46.32      7.02 o 
   8   9   0      104.87      110.10     16.16 o 
   0  10   0       43.16       44.90      6.21 o 
   1  10   0      321.22      326.35     13.38 o 
   2  10   0        2.85        0.31      4.04 o 
   3  10   0      952.76      871.45     20.92 o 
   4  10   0       83.10       81.87      8.06 o 
   5  10   0       28.93       29.25      6.55 o 
   6  10   0        0.90       -3.98      5.38 o 
   7  10   0        3.89       -0.39      5.85 o 
   1  11   0        5.17        1.45      4.46 o 
   2  11   0       92.71       93.85      8.34 o 
   3  11   0       15.76        8.31      5.81 o 
   4  11   0      158.87      179.41     11.03 o 
   5  11   0        6.10       -3.48      8.12 o 
   6  11   0       13.16        9.09      6.54 o 
   0  12   0       13.94       25.47     10.79 o 
   1  12   0        0.04       -3.47      4.92 o 
   2  12   0        2.19       -2.19      4.82 o 
   3  12   0       17.31       19.75      6.89 o 
   4  12   0        0.02       -3.18      5.98 o 
   5  12   0        0.76        2.53      6.58 o 
   1  13   0        1.39        1.14      5.20 o 
   2  13   0       12.21       15.79     10.73 o 
   3  13   0       18.35       16.04      8.38 o 
 -11   1   1       10.65       12.91      6.11 o 
 -10   1   1       31.48       15.79      6.28 o 
  -9   1   1       65.97       78.70      7.67 o 
  -8   1   1       11.87       12.42      7.30 o 
  -7   1   1       62.64       72.24      8.76 o 
  -6   1   1       16.76       15.33      2.67 o 
  -5   1   1       40.50       38.51      4.11 o 
  -4   1   1       95.20       94.31      3.58 o 
  -3   1   1     1837.75     1874.32     17.20 o 
  -2   1   1        1.10       -6.55      4.69 o 
  -1   1   1     3670.29     3668.82     34.22 o 
   0   1   1     8801.79     8957.14     81.65 o 
   1   1   1     1175.59     1207.41     13.03 o 
   2   1   1     9195.56     9784.51     71.40 o 
   3   1   1     2752.98     2750.56     33.11 o 
   4   1   1      126.19      125.68      4.23 o 
   5   1   1     1067.62     1076.80     23.92 o 
   6   1   1      895.83      974.21     17.56 o 
   7   1   1       69.43       60.26      5.85 o 
   8   1   1      661.28      663.11     20.46 o 
   9   1   1        0.44       -4.66      6.94 o 
  10   1   1       53.82       59.28      7.66 o 
  11   1   1        1.53       11.78      6.56 o 
 -11   2   1       28.20       23.32      7.03 o 
 -10   2   1      212.85      220.10     11.79 o 
  -9   2   1       10.49       15.29      5.53 o 
  -8   2   1      335.71      322.94     16.76 o 
  -7   2   1       33.67       39.75      7.55 o 
  -6   2   1       12.05       14.19      2.91 o 
  -5   2   1        1.65        1.70      2.10 o 
  -4   2   1      102.17       83.35      3.69 o 
  -3   2   1        0.82        0.26      1.25 o 
  -2   2   1    12692.63    13295.04     88.21 o 
  -1   2   1      527.26      503.32      4.18 o 
   0   2   1      443.34      473.51      4.39 o 
   1   2   1     2879.20     3020.62     20.82 o 
   2   2   1    31628.21    32640.95    242.58 o 
   3   2   1      901.99      866.65     10.50 o 
   4   2   1      961.29      994.00     12.35 o 
   5   2   1       14.38       26.24      2.91 o 
   6   2   1      100.84      102.55      4.94 o 
   7   2   1      379.27      381.44     19.57 o 
   8   2   1      333.49      312.84     17.79 o 
   9   2   1      192.16      197.77     10.32 o 
  10   2   1       16.71       10.00      9.27 o 
  11   2   1       56.26       62.65      9.52 o 
 -11   3   1       10.62       13.80      6.60 o 
 -10   3   1       14.69        7.93      5.75 o 
  -9   3   1      269.09      253.75     21.94 o 
  -8   3   1       29.27       24.43      5.32 o 
  -7   3   1      175.10      180.40      8.60 o 
  -6   3   1        9.51       17.93      3.07 o 
  -5   3   1        1.49        0.96      2.39 o 
  -4   3   1      288.66      373.26      5.74 o 
  -3   3   1     4958.49     5042.69     31.07 o 
  -2   3   1      642.96      552.25      8.96 o 
  -1   3   1       21.72       25.39      2.29 o 
   0   3   1      351.60      322.17      5.19 o 
   1   3   1     1761.76     1825.46     14.31 o 
   2   3   1     6051.75     6387.44     51.02 o 
   3   3   1       34.07       35.42      1.82 o 
   4   3   1    16024.28    16974.34    124.64 o 
   5   3   1       76.27       83.17      4.32 o 
   6   3   1       30.49       39.97      4.46 o 
   7   3   1        1.43       -1.12      3.87 o 
   8   3   1      225.98      238.64     19.17 o 
   9   3   1       62.32       58.32      7.04 o 
  10   3   1       81.01       89.67     10.24 o 
  11   3   1       49.56       37.04      7.72 o 
 -11   4   1      127.13       99.89     15.74 o 
 -10   4   1        8.74        8.58      5.99 o 
  -9   4   1        0.88       -4.51      4.78 o 
  -8   4   1      160.51      163.31      8.93 o 
  -7   4   1      514.95      495.72     10.73 o 
  -6   4   1       22.41       24.30      2.85 o 
  -5   4   1      135.08      130.86      4.48 o 
  -4   4   1      366.64      364.61      5.86 o 
  -3   4   1      376.83      356.37      5.87 o 
  -2   4   1     1533.12     1762.92     13.26 o 
  -1   4   1     1219.69     1196.49     10.25 o 
   0   4   1       16.67       23.12      2.01 o 
   1   4   1      238.74      225.34      4.21 o 
   2   4   1     1492.12     1548.70     17.04 o 
   3   4   1     2478.41     2699.14     18.95 o 
   4   4   1     3067.89     3071.86     23.00 o 
   5   4   1     1330.85     1322.78     15.67 o 
   6   4   1     2611.80     2586.24     27.28 o 
   7   4   1      180.96      177.70      8.72 o 
   8   4   1        0.12        2.26      4.39 o 
   9   4   1        5.04        7.51      6.75 o 
  10   4   1        0.77       -0.13      5.53 o 
 -10   5   1       66.92       78.86      8.42 o 
  -9   5   1       14.89       12.70      4.43 o 
  -8   5   1      133.00      131.01      7.48 o 
  -7   5   1       42.49       37.75      3.81 o 
  -6   5   1      680.43      680.83     10.56 o 
  -5   5   1        6.87        6.39      2.66 o 
  -4   5   1     1772.97     1741.95     14.80 o 
  -3   5   1      885.07      923.23     14.04 o 
  -2   5   1     3863.45     4162.78     27.23 o 
  -1   5   1     1244.95     1146.74     10.46 o 
   0   5   1     4487.52     4616.86     34.08 o 
   1   5   1     2632.89     2602.42     20.81 o 
   2   5   1      215.40      285.03      5.44 o 
   3   5   1       39.55       59.09      2.99 o 
   4   5   1       73.95       83.08      3.69 o 
   5   5   1     2782.16     2786.39     24.35 o 
   6   5   1      401.90      382.40      8.10 o 
   7   5   1     1120.25     1097.68     14.59 o 
   8   5   1        7.45        7.03      3.89 o 
   9   5   1       21.53       19.13      4.70 o 
  10   5   1       10.20        4.56      4.39 o 
 -10   6   1        5.60        6.48      6.24 o 
  -9   6   1       35.54       32.61      5.16 o 
  -8   6   1      141.87      130.54      6.80 o 
  -7   6   1     1111.75     1113.18     14.90 o 
  -6   6   1      113.66      112.97      5.00 o 
  -5   6   1      941.74      959.96     12.41 o 
  -4   6   1      386.10      382.50      6.41 o 
  -3   6   1       31.01       27.37      2.28 o 
  -2   6   1      469.30      508.89      7.95 o 
  -1   6   1     1566.77     1607.01     19.61 o 
   0   6   1     3263.85     3262.05     26.90 o 
   1   6   1     3149.35     3323.89     26.21 o 
   2   6   1     1839.31     1770.85     17.61 o 
   3   6   1      123.60      127.26      4.39 o 
   4   6   1      256.50      237.36      5.88 o 
   5   6   1      111.52      105.02      4.53 o 
   6   6   1      630.56      636.11     13.78 o 
   7   6   1      333.35      335.85     12.40 o 
   8   6   1       45.71       35.26      7.00 o 
   9   6   1        2.54        4.18      4.26 o 
  10   6   1       41.56       46.11      6.21 o 
  -9   7   1      121.67      108.07     12.40 o 
  -8   7   1       40.25       34.26      5.27 o 
  -7   7   1       87.18       90.87      5.08 o 
  -6   7   1      199.73      217.17      6.73 o 
  -5   7   1      101.04      112.11      4.84 o 
  -4   7   1      154.91      169.29      5.23 o 
  -3   7   1     1235.56     1223.38     14.20 o 
  -2   7   1     1541.27     1488.80     18.40 o 
  -1   7   1      463.61      434.98     10.14 o 
   0   7   1       21.25       16.15      3.86 o 
   1   7   1     3089.00     3071.40     35.09 o 
   2   7   1     1379.98     1423.07     14.98 o 
   3   7   1      131.33      142.76      6.79 o 
   4   7   1      244.14      236.22      6.10 o 
   5   7   1       89.88      108.45      4.89 o 
   6   7   1       11.10       11.26      3.29 o 
   7   7   1        1.96        1.83      3.26 o 
   8   7   1      159.91      148.82      9.34 o 
   9   7   1       24.25       25.53      6.33 o 
  -8   8   1      290.34      276.60     12.60 o 
  -7   8   1      327.57      335.00     13.13 o 
  -6   8   1       65.18       69.34      7.57 o 
  -5   8   1        1.99        5.38      4.43 o 
  -4   8   1      506.67      530.95     14.79 o 
  -3   8   1      521.14      501.17     11.30 o 
  -2   8   1      160.34      169.58      7.05 o 
  -1   8   1      646.85      659.14     10.96 o 
   0   8   1       87.28       80.57     10.58 o 
   1   8   1      153.29      171.52     10.60 o 
   2   8   1      411.59      401.53     13.88 o 
   3   8   1     2829.89     2885.19     31.54 o 
   4   8   1       83.37       66.30      6.50 o 
   5   8   1       87.76      125.75     17.20 o 
   6   8   1      316.14      325.01     12.75 o 
   7   8   1      291.23      303.42     12.72 o 
   8   8   1       26.28       31.82      8.93 o 
   9   8   1       81.35       92.80     12.27 o 
  -8   9   1        0.36       -4.63      5.36 o 
  -7   9   1       69.90       92.26      8.91 o 
  -6   9   1      148.46      158.12     20.54 o 
  -5   9   1      447.79      462.50     29.18 o 
  -4   9   1        0.57        3.34      4.30 o 
  -3   9   1     1217.12     1280.10     19.66 o 
  -2   9   1      852.40      858.58     15.82 o 
  -1   9   1        0.34        6.82      3.11 o 
   0   9   1       25.84       28.84      3.76 o 
   1   9   1      645.23      670.64     13.95 o 
   2   9   1      991.48     1018.82     17.36 o 
   3   9   1       79.47       70.08      5.64 o 
   4   9   1      477.38      493.37     15.26 o 
   5   9   1      207.83      181.77     10.11 o 
   6   9   1       38.42       31.78      6.53 o 
   7   9   1       48.07       47.76      8.32 o 
   8   9   1      297.67      308.57     19.34 o 
  -7  10   1      161.25      171.75     15.34 o 
  -6  10   1       75.70       69.77      7.98 o 
  -5  10   1        6.11       11.68      5.53 o 
  -4  10   1      756.06      735.17     19.22 o 
  -3  10   1       39.20       44.78      5.36 o 
  -2  10   1      435.60      429.31     11.90 o 
  -1  10   1      227.87      235.67     13.42 o 
   0  10   1      124.61      137.89      7.38 o 
   1  10   1        0.32       -1.62      5.56 o 
   2  10   1      689.66      691.95     15.02 o 
   3  10   1     1208.67     1149.82     29.58 o 
   4  10   1        9.89        6.42      5.26 o 
   5  10   1       57.87       46.01     10.52 o 
   6  10   1      206.13      231.90     20.67 o 
   7  10   1      141.41      136.81     18.32 o 
  -6  11   1      235.24      275.52     20.95 o 
  -5  11   1       73.30       96.71     16.21 o 
  -4  11   1        0.32       -3.96      5.07 o 
  -3  11   1      289.58      301.57     13.65 o 
  -2  11   1      790.10      829.59     25.50 o 
  -1  11   1        0.47       -4.37      4.26 o 
   0  11   1      401.74      401.62     12.32 o 
   1  11   1      621.00      631.80     15.23 o 
   2  11   1      178.92      199.62     12.75 o 
   3  11   1       23.92       18.42      6.57 o 
   4  11   1       97.20       86.81     13.65 o 
   5  11   1       80.90       88.70      9.04 o 
   6  11   1       32.64       35.90      7.72 o 
  -5  12   1       63.73       61.37     10.13 o 
  -4  12   1       89.38       92.39      9.56 o 
  -3  12   1       53.66       70.98      8.86 o 
  -2  12   1       11.14       10.73      5.39 o 
  -1  12   1      547.28      548.77     14.87 o 
   0  12   1      279.10      264.77     10.82 o 
   1  12   1      297.19      297.94     13.46 o 
   2  12   1      315.85      310.11     11.63 o 
   3  12   1      128.93      110.97     10.29 o 
   4  12   1       51.74       29.21      7.15 o 
   5  12   1       53.82       54.00      8.90 o 
  -3  13   1       62.10       54.15      9.24 o 
  -2  13   1      131.71      148.94     11.72 o 
  -1  13   1       95.55      100.61     11.02 o 
   0  13   1      152.43      154.11     12.52 o 
   1  13   1      486.31      495.02     19.50 o 
   2  13   1       42.84       34.82     10.43 o 
 -11   0   2       31.21       31.06     10.24 o 
 -10   0   2       93.31       93.94     12.27 o 
  -9   0   2      214.60      216.36     15.40 o 
  -8   0   2      583.58      568.05     21.03 o 
  -7   0   2      668.71      672.19     21.71 o 
  -6   0   2     5101.93     4797.95     73.67 o 
  -5   0   2    14760.01    14370.68    172.35 o 
  -4   0   2     3426.17     3347.40     34.19 o 
  -3   0   2       15.24       18.62      3.64 o 
  -2   0   2       27.90       40.23      2.23 o 
  -1   0   2     9075.20     9367.91    134.44 o 
   0   0   2      216.88      201.68      5.20 o 
   1   0   2    16189.66    16338.47    210.94 o 
   2   0   2      655.56      524.95      7.52 o 
   3   0   2      120.55      104.34      3.97 o 
   4   0   2      588.11      588.45     16.08 o 
   5   0   2      444.91      405.60     14.18 o 
   6   0   2     2286.33     2278.84     42.95 o 
   7   0   2      225.50      236.97     13.84 o 
   8   0   2     4320.72     4223.55     72.95 o 
   9   0   2      797.07      803.07     28.01 o 
  10   0   2      125.26      120.56     13.58 o 
  11   0   2       32.45       40.96     11.38 o 
 -11   1   2      490.57      484.44     32.84 o 
 -10   1   2      711.58      752.09     19.85 o 
  -9   1   2      802.37      771.03     18.89 o 
  -8   1   2      169.30      178.49      9.08 o 
  -7   1   2     1260.15     1270.82     21.92 o 
  -6   1   2     4441.54     4389.64     38.41 o 
  -5   1   2       52.90       53.36      2.42 o 
  -4   1   2     1369.72     1290.57     11.42 o 
  -3   1   2       23.90       18.25      2.00 o 
  -2   1   2       49.43       40.86      1.64 o 
  -1   1   2     2108.11     2228.71     15.46 o 
   0   1   2    12048.93    12496.50     70.49 o 
   1   1   2     4559.62     4728.01     35.51 o 
   2   1   2    22672.10    23708.86    210.09 o 
   3   1   2     9794.32    10001.18     74.21 o 
   4   1   2     7375.62     7146.78     71.71 o 
   5   1   2     3756.26     3745.53     32.83 o 
   6   1   2     1394.40     1439.44     22.41 o 
   7   1   2     1718.63     1722.52     26.73 o 
   8   1   2      512.49      509.53     14.61 o 
   9   1   2        3.50        6.47      7.26 o 
  10   1   2      118.57      119.93      9.59 o 
  11   1   2       60.64       58.94      8.66 o 
 -11   2   2       95.00       85.46     11.57 o 
 -10   2   2        8.23        7.44      5.60 o 
  -9   2   2      686.28      677.44     17.79 o 
  -8   2   2      893.02      939.78     21.71 o 
  -7   2   2        6.78        7.30      4.14 o 
  -6   2   2     2681.83     2613.32     26.19 o 
  -5   2   2     8835.31     8713.15     58.03 o 
  -4   2   2     9418.54     9420.83     53.86 o 
  -3   2   2     1097.43     1067.25      8.43 o 
  -2   2   2     5617.86     5697.73     33.40 o 
  -1   2   2    13609.92    13861.81     77.85 o 
   0   2   2      121.39      128.30      2.98 o 
   1   2   2      277.51      253.13      3.58 o 
   2   2   2     8205.62     8423.61     62.63 o 
   3   2   2     2499.54     2475.14     22.37 o 
   4   2   2     4733.49     5024.91     41.43 o 
   5   2   2     3491.65     3445.08     31.35 o 
   6   2   2       82.99       78.64      5.90 o 
   7   2   2      934.96      915.79     18.53 o 
   8   2   2     1108.33     1053.78     21.38 o 
   9   2   2     1078.24     1046.05     23.10 o 
  10   2   2      195.11      200.59     11.15 o 
  11   2   2      115.73      102.70     28.14 o 
 -11   3   2       38.13       25.56      7.02 o 
 -10   3   2     1234.57     1242.85     25.94 o 
  -9   3   2     1195.63     1253.30     25.62 o 
  -8   3   2        0.51        1.95      4.44 o 
  -7   3   2      451.31      474.11     13.06 o 
  -6   3   2      353.33      370.68     14.14 o 
  -5   3   2     1804.44     1776.18     29.12 o 
  -4   3   2       21.55       23.33      1.80 o 
  -3   3   2     7109.32     7163.41     42.52 o 
  -2   3   2     1178.33     1272.48      9.90 o 
  -1   3   2    14490.16    14785.92    126.69 o 
   0   3   2     8466.10     8421.96     48.67 o 
   1   3   2     2142.11     2067.51     15.77 o 
   2   3   2      373.49      418.62      5.57 o 
   3   3   2    10673.61    10572.24     68.47 o 
   4   3   2    21529.33    21163.37    153.70 o 
   5   3   2      222.47      200.79      6.27 o 
   6   3   2      211.64      201.46      6.75 o 
   7   3   2      620.17      648.35     17.05 o 
   8   3   2      592.06      549.05     35.86 o 
   9   3   2        8.65       13.28      5.73 o 
  10   3   2        6.92       14.00      6.19 o 
  11   3   2        1.08       -0.37      6.68 o 
 -11   4   2       23.38       34.78     14.94 o 
 -10   4   2       18.56       14.45      7.70 o 
  -9   4   2      546.95      552.28     16.26 o 
  -8   4   2      579.96      611.47     15.84 o 
  -7   4   2      177.61      162.78      5.63 o 
  -6   4   2      427.01      430.14     15.00 o 
  -5   4   2     4487.46     4490.40     34.04 o 
  -4   4   2     8000.90     7881.37     47.70 o 
  -3   4   2       24.03       21.44      1.83 o 
  -2   4   2     9607.23     9605.75     56.08 o 
  -1   4   2     3711.34     3605.57     23.75 o 
   0   4   2     2577.32     2553.20     20.24 o 
   1   4   2     1332.11     1429.05     16.39 o 
   2   4   2     2554.77     2438.81     19.26 o 
   3   4   2       77.71       60.47      2.70 o 
   4   4   2        3.36       15.25      2.29 o 
   5   4   2     1206.42     1171.36     13.43 o 
   6   4   2      829.76      872.13     15.45 o 
   7   4   2      106.21      102.96      7.07 o 
   8   4   2      855.09      881.66     49.49 o 
   9   4   2      826.13      831.94     20.24 o 
  10   4   2       44.25       63.67      8.16 o 
 -10   5   2      462.77      517.23     20.69 o 
  -9   5   2      761.02      760.09     19.36 o 
  -8   5   2       61.04       56.58      5.11 o 
  -7   5   2      154.43      161.05      8.45 o 
  -6   5   2      316.10      321.43      7.29 o 
  -5   5   2      276.89      279.17      6.36 o 
  -4   5   2      115.99      139.65      4.02 o 
  -3   5   2     1048.95     1037.52     14.12 o 
  -2   5   2        2.26        6.91      4.27 o 
  -1   5   2     2152.74     2125.28     16.25 o 
   0   5   2     5972.79     6030.09     42.77 o 
   1   5   2     3618.65     3694.40     27.46 o 
   2   5   2       69.21       92.75      3.33 o 
   3   5   2     6137.24     5971.15     42.21 o 
   4   5   2     2232.50     2164.37     19.67 o 
   5   5   2      493.18      486.44      8.51 o 
   6   5   2      723.01      705.83     11.05 o 
   7   5   2      625.00      643.39     12.81 o 
   8   5   2      841.67      829.73     23.74 o 
   9   5   2       21.91       14.85      4.75 o 
  10   5   2       91.07       91.52     10.30 o 
 -10   6   2       17.72       23.18      6.73 o 
  -9   6   2       12.82       20.51      6.35 o 
  -8   6   2      366.13      375.20     10.37 o 
  -7   6   2      291.72      293.26      7.74 o 
  -6   6   2      639.01      630.33     10.32 o 
  -5   6   2     2153.67     2202.96     24.54 o 
  -4   6   2      559.93      574.61      7.87 o 
  -3   6   2        1.53        2.47      1.64 o 
  -2   6   2     1113.54     1134.65     10.69 o 
  -1   6   2     6351.07     6285.18     40.11 o 
   0   6   2     5397.95     5559.41     41.18 o 
   1   6   2      530.39      497.75     25.94 o 
   2   6   2      843.92      882.64     10.43 o 
   3   6   2        2.70        1.24      2.67 o 
   4   6   2       43.89       43.21      3.74 o 
   5   6   2      714.50      703.46     12.09 o 
   6   6   2        2.74        4.13      2.98 o 
   7   6   2        6.40       -0.52      3.46 o 
   8   6   2      227.50      261.18      9.12 o 
   9   6   2      346.26      342.63     13.74 o 
  10   6   2        6.29        8.02      5.68 o 
 -10   7   2       54.92       49.59     11.21 o 
  -9   7   2      118.29      116.83     12.99 o 
  -8   7   2      351.08      360.09     10.64 o 
  -7   7   2      144.53      143.56      7.07 o 
  -6   7   2     1188.09     1186.93     17.85 o 
  -5   7   2       40.23       40.84      5.50 o 
  -4   7   2      390.82      396.90      7.98 o 
  -3   7   2        8.84        8.04      2.52 o 
  -2   7   2      648.36      663.32      9.87 o 
  -1   7   2      241.06      265.54      5.64 o 
   0   7   2     3797.66     3719.66     30.94 o 
   1   7   2      696.99      706.90     12.62 o 
   2   7   2       88.74       59.59      4.54 o 
   3   7   2      809.66      796.35     13.44 o 
   4   7   2     1022.86     1069.11     16.04 o 
   5   7   2      889.35      862.81     14.87 o 
   6   7   2      603.11      594.42     12.71 o 
   7   7   2      644.46      614.40     13.62 o 
   8   7   2       98.15       67.68      8.12 o 
   9   7   2       44.44       62.71     11.00 o 
  -8   8   2       91.68      104.02      8.71 o 
  -7   8   2      118.94      132.10      7.25 o 
  -6   8   2      122.46      143.12     10.48 o 
  -5   8   2      706.34      722.08     13.61 o 
  -4   8   2      114.97      140.53      7.42 o 
  -3   8   2       27.07       24.80      3.67 o 
  -2   8   2      526.53      524.34     11.87 o 
  -1   8   2     2173.95     2175.38     22.08 o 
   0   8   2      475.40      446.08     10.58 o 
   1   8   2      124.45      118.08      6.12 o 
   2   8   2       29.42       32.77      4.28 o 
   3   8   2       48.81       57.02      4.81 o 
   4   8   2       29.85       29.96      4.06 o 
   5   8   2      656.43      585.20     12.53 o 
   6   8   2      101.50       96.62      8.08 o 
   7   8   2      247.39      248.07      9.45 o 
   8   8   2      295.82      283.51     12.55 o 
   9   8   2        0.67       -4.82      7.74 o 
  -8   9   2        5.69        1.10      8.17 o 
  -7   9   2        0.81       -4.24      4.81 o 
  -6   9   2       38.63       28.67      6.08 o 
  -5   9   2       65.55       52.72      6.80 o 
  -4   9   2       55.27       45.19      6.11 o 
  -3   9   2      133.23      142.79      7.22 o 
  -2   9   2        3.19        5.30      3.80 o 
  -1   9   2      169.59      171.68      9.39 o 
   0   9   2      282.67      278.35     11.15 o 
   1   9   2      121.48      117.21     11.88 o 
   2   9   2      110.28      115.18      6.96 o 
   3   9   2      184.71      173.02     11.26 o 
   4   9   2      133.89      136.58      9.19 o 
   5   9   2       11.33       18.14      5.75 o 
   6   9   2       37.51       39.06      6.69 o 
   7   9   2       79.13       94.57     15.76 o 
   8   9   2       15.34       10.20      8.76 o 
  -7  10   2       29.75       47.18     11.81 o 
  -6  10   2       23.12       22.09      6.21 o 
  -5  10   2       13.72        9.87      5.42 o 
  -4  10   2      407.49      427.92     18.53 o 
  -3  10   2        2.37       -1.73      3.89 o 
  -2  10   2      621.49      590.76     16.96 o 
  -1  10   2       50.78       50.46      4.51 o 
   0  10   2        6.86        7.59      4.10 o 
   1  10   2      148.77      145.78      8.14 o 
   2  10   2       51.23       62.67      5.89 o 
   3  10   2        0.62       -2.42      4.84 o 
   4  10   2      350.97      300.04     13.38 o 
   5  10   2        4.50       -0.10      5.43 o 
   6  10   2       42.52       47.23      7.64 o 
   7  10   2        4.78        6.83      6.39 o 
  -6  11   2        0.44       -5.98      5.28 o 
  -5  11   2       11.97       21.79      6.60 o 
  -4  11   2        2.54        9.64      7.70 o 
  -3  11   2       45.96       53.02      8.91 o 
  -2  11   2        3.77        4.47      4.66 o 
  -1  11   2      252.28      235.46      9.89 o 
   0  11   2       14.23        7.00      4.64 o 
   1  11   2        7.07       18.28      5.03 o 
   2  11   2        0.10       -5.35      4.02 o 
   3  11   2      166.59      173.81     10.97 o 
   4  11   2      108.32      125.39     18.68 o 
   5  11   2       65.12       64.94      8.40 o 
   6  11   2        2.01        4.19      6.40 o 
  -5  12   2       19.16       20.61      7.55 o 
  -4  12   2       29.02       28.55     14.13 o 
  -3  12   2        3.32        3.03      7.70 o 
  -2  12   2        2.30        1.77      4.77 o 
  -1  12   2       16.12       15.07     13.18 o 
   0  12   2       61.74       60.91      7.40 o 
   1  12   2        2.23        0.25      4.79 o 
   2  12   2        8.35       -1.30      5.89 o 
   3  12   2        4.07        2.87      6.37 o 
   4  12   2       22.64       20.98      7.93 o 
   5  12   2        0.05        7.38     12.59 o 
  -3  13   2        8.02       12.58      7.52 o 
  -2  13   2        3.22        1.61      5.45 o 
  -1  13   2        0.04        4.65      7.57 o 
   0  13   2        0.42       -3.29      6.05 o 
   1  13   2       22.76       21.54      6.22 o 
   2  13   2        5.68        8.63      7.79 o 
 -11   1   3      121.15      125.67     10.21 o 
 -10   1   3      148.89      156.37     11.02 o 
  -9   1   3       67.07       65.62      7.18 o 
  -8   1   3      309.19      294.70     11.16 o 
  -7   1   3        2.53        7.70      4.03 o 
  -6   1   3        4.97        5.95      2.55 o 
  -5   1   3      365.97      341.31      5.53 o 
  -4   1   3     1213.81     1258.04     11.53 o 
  -3   1   3     2104.73     2058.68     24.24 o 
  -2   1   3     2615.76     2713.66     20.16 o 
  -1   1   3      612.80      642.86      5.25 o 
   0   1   3      983.79     1051.47      7.03 o 
   1   1   3     6250.79     6582.48     48.42 o 
   2   1   3     2183.59     2301.80     19.33 o 
   3   1   3     1071.93     1083.02     14.39 o 
   4   1   3      434.76      478.89      7.93 o 
   5   1   3      589.66      570.94      9.29 o 
   6   1   3       27.94       16.48      3.96 o 
   7   1   3      189.21      199.98     11.17 o 
   8   1   3        0.36        2.98      8.65 o 
   9   1   3      143.91      143.11      9.41 o 
  10   1   3        3.60        7.47      5.86 o 
  11   1   3        1.62        8.20      6.91 o 
 -11   2   3        0.63        4.32     13.01 o 
 -10   2   3        0.25        7.22      7.21 o 
  -9   2   3      381.79      374.28     13.70 o 
  -8   2   3        0.11        0.63      5.37 o 
  -7   2   3      293.23      324.20     10.83 o 
  -6   2   3      479.54      491.47      9.42 o 
  -5   2   3      417.44      429.16      5.34 o 
  -4   2   3      270.71      259.40      3.98 o 
  -3   2   3     1673.19     1716.51     11.15 o 
  -2   2   3      450.58      426.01      4.14 o 
  -1   2   3     4235.34     4437.16     24.07 o 
   0   2   3       15.71        7.80      1.53 o 
   1   2   3       18.00       18.42      1.60 o 
   2   2   3     4012.30     4102.19     32.54 o 
   3   2   3       11.46       14.36      1.64 o 
   4   2   3      520.83      478.96      8.37 o 
   5   2   3      115.26      108.13      4.62 o 
   6   2   3      211.39      220.82     15.80 o 
   7   2   3      224.59      211.08      9.27 o 
   8   2   3      113.05      133.56     12.48 o 
   9   2   3      154.24      148.48      9.65 o 
  10   2   3      212.47      205.92     11.52 o 
  11   2   3       37.47       29.64      7.93 o 
 -11   3   3        9.53        2.48      5.97 o 
 -10   3   3        2.24       -5.99      4.77 o 
  -9   3   3      544.65      492.69     15.51 o 
  -8   3   3      428.97      417.84     13.12 o 
  -7   3   3      167.02      171.51      6.61 o 
  -6   3   3       39.06       44.49      3.79 o 
  -5   3   3        0.47        0.00      1.73 o 
  -4   3   3     1138.66     1094.84      9.83 o 
  -3   3   3      772.02      765.48      7.43 o 
  -2   3   3     1579.19     1588.81     11.68 o 
  -1   3   3      168.58      164.79      4.46 o 
   0   3   3       86.16       75.50      3.62 o 
   1   3   3     1047.48     1063.82     11.94 o 
   2   3   3       97.84       95.73      2.94 o 
   3   3   3       93.31       86.26      5.09 o 
   4   3   3     3108.62     3289.26     30.06 o 
   5   3   3      784.29      809.64     12.30 o 
   6   3   3       19.25       13.59      3.20 o 
   7   3   3      208.90      208.52     10.90 o 
   8   3   3       14.39        8.26      4.89 o 
   9   3   3       52.48       64.82      7.48 o 
  10   3   3       96.30       80.70      8.55 o 
 -11   4   3       28.43       28.35      7.49 o 
 -10   4   3       74.76       67.79      7.99 o 
  -9   4   3       45.03       47.92      6.78 o 
  -8   4   3      125.94      137.62      8.02 o 
  -7   4   3       34.15       33.94      3.34 o 
  -6   4   3      793.79      805.59     10.99 o 
  -5   4   3       94.07       85.37      3.76 o 
  -4   4   3      347.97      371.63      6.92 o 
  -3   4   3      190.05      180.74      3.82 o 
  -2   4   3      686.28      678.66      6.29 o 
  -1   4   3      697.97      643.29      9.47 o 
   0   4   3     1111.77     1111.39     14.59 o 
   1   4   3     2952.10     2897.29     42.21 o 
   2   4   3      103.15      121.32      4.69 o 
   3   4   3      256.48      252.33      4.95 o 
   4   4   3       61.81       78.60      4.95 o 
   5   4   3      579.21      553.08      8.88 o 
   6   4   3      223.67      220.25      7.23 o 
   7   4   3      214.89      206.70     11.23 o 
   8   4   3       70.23       67.97      6.95 o 
   9   4   3       41.60       33.15      6.61 o 
  10   4   3       16.51       19.70      6.69 o 
 -10   5   3       11.35        3.35      7.98 o 
  -9   5   3        0.02       -5.31      4.94 o 
  -8   5   3      264.70      236.02     12.89 o 
  -7   5   3     1799.68     1774.58     19.08 o 
  -6   5   3      283.50      282.54      9.24 o 
  -5   5   3      687.99      671.33     10.70 o 
  -4   5   3        5.52        5.66      1.85 o 
  -3   5   3       36.94       34.96      2.94 o 
  -2   5   3     1254.36     1189.80     11.61 o 
  -1   5   3     2338.19     2334.20     17.52 o 
   0   5   3     3023.85     2885.37     27.59 o 
   1   5   3      210.07      221.64      6.69 o 
   2   5   3      396.63      371.78      7.54 o 
   3   5   3       36.98       46.32      4.34 o 
   4   5   3      235.08      220.89      5.59 o 
   5   5   3        0.25        6.39      2.48 o 
   6   5   3     4314.72     4126.52     34.17 o 
   7   5   3      294.93      295.80      9.05 o 
   8   5   3      140.96      113.74      6.86 o 
   9   5   3       21.11       15.63      4.75 o 
  10   5   3       69.78       75.40      6.68 o 
 -10   6   3       30.78       30.09      7.05 o 
  -9   6   3       67.76       65.90      7.47 o 
  -8   6   3      242.18      266.87     26.81 o 
  -7   6   3       18.10       18.45      4.33 o 
  -6   6   3      893.86      919.97     12.71 o 
  -5   6   3      488.77      488.51      8.57 o 
  -4   6   3       29.49       25.50      2.66 o 
  -3   6   3      172.48      183.75      4.42 o 
  -2   6   3     1181.18     1148.81     15.92 o 
  -1   6   3     2279.23     2234.66     17.79 o 
   0   6   3      851.16      863.22     13.14 o 
   1   6   3     3359.04     3242.43     31.61 o 
   2   6   3      178.44      187.65      7.30 o 
   3   6   3       67.15       77.50      3.54 o 
   4   6   3      114.50      111.56      5.21 o 
   5   6   3      707.83      724.51     11.00 o 
   6   6   3      383.64      375.43      8.42 o 
   7   6   3      204.62      201.46      7.32 o 
   8   6   3      598.16      559.79     18.13 o 
   9   6   3       22.56       28.99      6.79 o 
  10   6   3        7.03        3.77      6.54 o 
 -10   7   3       17.66       12.23      9.65 o 
  -9   7   3       10.54       23.57      9.01 o 
  -8   7   3      179.80      179.01     10.52 o 
  -7   7   3      847.74      878.30     15.77 o 
  -6   7   3      514.42      532.22     11.72 o 
  -5   7   3      237.52      213.57      7.57 o 
  -4   7   3      996.28     1005.42     13.09 o 
  -3   7   3      923.85      963.03     12.51 o 
  -2   7   3       11.12        5.19      2.18 o 
  -1   7   3      599.23      595.67      8.29 o 
   0   7   3      848.86      828.54     13.89 o 
   1   7   3       44.41       44.02      4.86 o 
   2   7   3      877.55      851.56     16.67 o 
   3   7   3      824.91      833.16     16.94 o 
   4   7   3      213.39      227.55     15.93 o 
   5   7   3      420.06      407.79     11.50 o 
   6   7   3      544.42      536.34     12.32 o 
   7   7   3      503.12      483.19     16.19 o 
   8   7   3      332.83      304.84     12.97 o 
   9   7   3      122.68      107.45      9.37 o 
  -9   8   3      364.00      362.52     21.24 o 
  -8   8   3       89.92       90.08      8.55 o 
  -7   8   3       22.75       20.97      5.97 o 
  -6   8   3       95.01       94.80      6.17 o 
  -5   8   3      676.08      670.18     13.24 o 
  -4   8   3      112.99      110.14      5.82 o 
  -3   8   3     1560.40     1595.77     17.83 o 
  -2   8   3      825.91      794.38     11.72 o 
  -1   8   3        1.44        1.17      2.74 o 
   0   8   3       86.70       86.05      9.83 o 
   1   8   3      856.30      856.98     15.90 o 
   2   8   3     2898.22     2807.07     30.95 o 
   3   8   3        2.45        8.81      3.45 o 
   4   8   3     1298.79     1237.78     23.95 o 
   5   8   3      260.58      250.01      8.97 o 
   6   8   3       63.12       65.94      5.83 o 
   7   8   3       18.67       14.28      4.68 o 
   8   8   3       13.59       19.10      6.20 o 
  -8   9   3      515.48      516.21     25.18 o 
  -7   9   3       63.36       55.22     10.66 o 
  -6   9   3       78.08       85.34      7.80 o 
  -5   9   3        9.33       11.10      5.15 o 
  -4   9   3     1706.89     1708.84     30.32 o 
  -3   9   3     1467.90     1459.28     34.21 o 
  -2   9   3       29.30       31.33      8.74 o 
  -1   9   3      192.21      191.60      6.73 o 
   0   9   3      106.20      104.49      9.12 o 
   1   9   3      222.77      230.16     16.28 o 
   2   9   3      237.80      240.28      8.73 o 
   3   9   3     1325.02     1296.92     25.29 o 
   4   9   3      122.09      126.09     10.33 o 
   5   9   3      505.51      495.14     16.06 o 
   6   9   3      250.19      260.08     12.63 o 
   7   9   3      279.51      280.96     14.54 o 
   8   9   3       11.34        4.10      8.59 o 
  -7  10   3        5.82       -7.11      8.21 o 
  -6  10   3       81.66       89.67     13.37 o 
  -5  10   3      130.56      134.68      9.38 o 
  -4  10   3      130.55      110.12      8.74 o 
  -3  10   3      485.15      504.21     12.98 o 
  -2  10   3     1009.41     1028.89     18.41 o 
  -1  10   3       27.12       26.51      4.08 o 
   0  10   3      156.63      157.18     12.07 o 
   1  10   3      846.03      839.78     16.43 o 
   2  10   3      746.57      754.17     17.24 o 
   3  10   3        1.18       -4.15      4.91 o 
   4  10   3      211.46      232.56     15.34 o 
   5  10   3      349.64      336.08     31.23 o 
   6  10   3      142.18      155.13     10.82 o 
   7  10   3       16.86       14.15      6.77 o 
  -6  11   3       17.81       29.71     11.47 o 
  -5  11   3      193.07      197.07     11.55 o 
  -4  11   3      552.35      554.76     17.63 o 
  -3  11   3      349.26      329.78     11.39 o 
  -2  11   3       88.24       93.74      7.19 o 
  -1  11   3      203.71      218.37      9.68 o 
   0  11   3      322.36      328.53     19.80 o 
   1  11   3        4.20       12.92      4.79 o 
   2  11   3      166.16      156.02      8.39 o 
   3  11   3      242.44      255.06     12.91 o 
   4  11   3       30.98       25.94      7.98 o 
   5  11   3        6.40        6.88      6.27 o 
   6  11   3      154.21      160.45     12.78 o 
  -5  12   3       18.96       19.00     11.89 o 
  -4  12   3      126.01      126.78     10.53 o 
  -3  12   3       18.46       25.05      8.21 o 
  -2  12   3      342.31      368.03     12.51 o 
  -1  12   3      197.88      212.67     18.39 o 
   0  12   3      195.67      205.44     10.18 o 
   1  12   3      466.28      480.63     14.24 o 
   2  12   3       43.32       43.77      7.67 o 
   3  12   3        5.35       -7.01      5.81 o 
   4  12   3       26.45       33.19      7.88 o 
  -2  13   3        1.88        2.69      7.23 o 
  -1  13   3       46.79       41.58      9.15 o 
   0  13   3      246.82      260.04     18.67 o 
   1  13   3       31.24       35.54      7.10 o 
   2  13   3      140.81      151.59     12.28 o 
 -11   0   4       40.81       65.08     12.06 o 
 -10   0   4     1502.09     1454.27     39.86 o 
  -9   0   4      631.92      593.73     23.70 o 
  -8   0   4      288.11      261.72     15.36 o 
  -7   0   4     2187.63     2206.18     44.01 o 
  -6   0   4     7722.77     7453.67     72.73 o 
  -5   0   4       38.46       54.52      4.59 o 
  -4   0   4      186.93      174.03      5.66 o 
  -3   0   4      997.36      944.14     13.01 o 
  -2   0   4     5241.03     5377.72     73.55 o 
  -1   0   4     1571.71     1657.74     18.15 o 
   0   0   4    11351.18    11487.84    146.92 o 
   1   0   4      427.95      388.97      9.73 o 
   2   0   4    12165.32    13104.31    166.51 o 
   3   0   4     5033.77     5222.96     91.21 o 
   4   0   4     6790.21     6816.72     65.01 o 
   5   0   4     3456.65     3543.07     57.42 o 
   6   0   4     1306.61     1351.61     31.44 o 
   7   0   4     3016.59     2996.14     55.65 o 
   8   0   4      147.96      119.58     11.76 o 
   9   0   4       39.01       41.85      9.31 o 
  10   0   4        1.84        0.08      7.41 o 
  11   0   4      162.68      161.56     17.14 o 
 -11   1   4       92.71      116.97     10.90 o 
 -10   1   4       52.90       51.60      9.88 o 
  -9   1   4       41.31       50.03      6.40 o 
  -8   1   4      388.95      390.30     12.80 o 
  -7   1   4        5.04        3.56      3.96 o 
  -6   1   4     1634.56     1579.58     15.10 o 
  -5   1   4     6872.75     6613.16     45.60 o 
  -4   1   4     1438.09     1399.33     12.81 o 
  -3   1   4      915.49      898.27      8.98 o 
  -2   1   4    10049.30    10080.80     64.23 o 
  -1   1   4    42479.67    41692.08    318.69 o 
   0   1   4     9378.45     9630.19     61.12 o 
   1   1   4       37.57       34.34      3.82 o 
   2   1   4     1911.70     1846.63     16.65 o 
   3   1   4     3112.42     3074.09     22.67 o 
   4   1   4      803.28      759.74     10.55 o 
   5   1   4      569.39      573.04      9.50 o 
   6   1   4      454.91      438.82     12.16 o 
   7   1   4      127.19      131.56      7.79 o 
   8   1   4      550.45      561.59     15.77 o 
   9   1   4      207.25      202.40     10.80 o 
  10   1   4        2.25       14.78      6.01 o 
  11   1   4      126.12      121.99     10.92 o 
 -11   2   4      393.85      401.90     30.09 o 
 -10   2   4      720.28      719.81     25.79 o 
  -9   2   4      288.07      297.92     19.02 o 
  -8   2   4       12.10       12.21      4.57 o 
  -7   2   4      774.92      772.17     12.76 o 
  -6   2   4     3778.00     3670.32     34.08 o 
  -5   2   4     2586.24     2474.16     20.48 o 
  -4   2   4      334.88      377.76      5.92 o 
  -3   2   4     7353.18     7523.03     44.80 o 
  -2   2   4     2052.04     1999.07     12.30 o 
  -1   2   4      116.75      111.32      2.21 o 
   0   2   4       32.39       27.06      2.14 o 
   1   2   4      456.66      407.50      5.09 o 
   2   2   4      463.54      499.06      6.91 o 
   3   2   4     7174.48     7267.16     77.50 o 
   4   2   4     4973.99     4823.54     34.15 o 
   5   2   4      619.40      626.40     10.48 o 
   6   2   4      317.91      297.78     14.87 o 
   7   2   4     1631.13     1629.63     26.46 o 
   8   2   4     1169.68     1174.36     23.17 o 
   9   2   4      101.22       91.52      8.40 o 
  10   2   4      209.08      178.19     14.62 o 
 -11   3   4      228.90      229.80     12.76 o 
 -10   3   4      181.00      200.23     11.24 o 
  -9   3   4      274.79      296.56     12.13 o 
  -8   3   4      187.59      200.14     17.41 o 
  -7   3   4       12.37       15.69      4.32 o 
  -6   3   4      177.48      175.19      6.40 o 
  -5   3   4     1995.52     2024.80     14.11 o 
  -4   3   4     4568.85     4514.37     26.05 o 
  -3   3   4      127.99      136.16      2.82 o 
  -2   3   4    11628.88    11418.97     59.26 o 
  -1   3   4     7470.66     7225.16     42.60 o 
   0   3   4     5299.45     5338.59     42.65 o 
   1   3   4       56.12       66.71      2.36 o 
   2   3   4     7941.37     7808.27     51.66 o 
   3   3   4     4638.14     4483.31     36.70 o 
   4   3   4       94.31       99.47      4.48 o 
   5   3   4      362.76      346.87      9.73 o 
   6   3   4       31.97       36.52      3.88 o 
   7   3   4       72.41       70.84      7.41 o 
   8   3   4      309.85      305.41     12.21 o 
   9   3   4      414.93      416.21     14.62 o 
  10   3   4        2.96        1.62      5.67 o 
 -11   4   4       14.42       10.07      6.73 o 
 -10   4   4      488.83      528.90     17.32 o 
  -9   4   4     1765.65     1730.90     30.03 o 
  -8   4   4      166.68      155.95      8.94 o 
  -7   4   4     2237.90     2178.32     23.15 o 
  -6   4   4     1666.98     1657.19     17.04 o 
  -5   4   4     3480.54     3562.20     25.06 o 
  -4   4   4        7.61       13.42      1.78 o 
  -3   4   4     6300.98     6302.06     38.65 o 
  -2   4   4     2837.19     2887.08     17.81 o 
  -1   4   4      137.22      125.10      5.11 o 
   0   4   4      312.23      302.03      7.90 o 
   1   4   4     1464.93     1522.91     16.59 o 
   2   4   4        9.12       10.63      1.73 o 
   3   4   4     6693.71     6717.26     46.32 o 
   4   4   4     3665.56     3639.66     33.41 o 
   5   4   4        1.52        1.70      2.74 o 
   6   4   4      842.36      797.09     13.50 o 
   7   4   4     1364.50     1350.40     23.69 o 
   8   4   4     1095.51     1079.13     22.23 o 
   9   4   4       13.67       15.87      6.01 o 
  10   4   4      137.93      136.73     10.38 o 
 -10   5   4      190.72      185.59     11.12 o 
  -9   5   4       94.67      103.71      8.46 o 
  -8   5   4      431.32      452.28     14.62 o 
  -7   5   4      301.94      293.10     13.12 o 
  -6   5   4      312.14      344.06      7.44 o 
  -5   5   4     2118.71     2181.12     20.18 o 
  -4   5   4     2967.80     2975.72     21.76 o 
  -3   5   4      177.19      203.54      4.21 o 
  -2   5   4     4689.76     4707.45     27.53 o 
  -1   5   4     6804.72     6677.33     41.52 o 
   0   5   4     1888.03     1832.45     20.02 o 
   1   5   4      700.48      656.85     13.71 o 
   2   5   4     3913.26     3867.09     29.94 o 
   3   5   4     2753.13     2760.66     35.86 o 
   4   5   4       10.03        9.42      2.78 o 
   5   5   4      241.92      244.58      6.59 o 
   6   5   4      659.42      650.46     10.96 o 
   7   5   4        7.54       10.01      3.75 o 
   8   5   4      505.42      442.94     11.72 o 
   9   5   4      280.35      280.46     10.37 o 
  10   5   4        0.88        5.49      5.10 o 
 -10   6   4      203.35      226.05     17.60 o 
  -9   6   4      248.70      278.73     18.03 o 
  -8   6   4       39.22       40.17      6.22 o 
  -7   6   4      684.35      681.21     23.02 o 
  -6   6   4     3347.45     3325.52     33.65 o 
  -5   6   4      738.85      708.20     12.27 o 
  -4   6   4        3.23        6.35      2.34 o 
  -3   6   4      182.08      162.31      5.01 o 
  -2   6   4     1105.20     1101.09     11.27 o 
  -1   6   4      232.17      254.51      5.21 o 
   0   6   4     1744.30     1680.26     19.98 o 
   1   6   4      708.95      679.57     11.70 o 
   2   6   4      198.49      192.95      6.52 o 
   3   6   4      806.22      784.53     12.69 o 
   4   6   4     1893.44     1879.88     28.55 o 
   5   6   4      223.71      204.60      7.66 o 
   6   6   4      465.18      470.52     11.26 o 
   7   6   4      955.20      934.03     20.26 o 
   8   6   4      819.95      798.58     19.73 o 
   9   6   4        1.77       -0.78      5.61 o 
 -10   7   4        0.34       -7.57      7.74 o 
  -9   7   4       20.99       24.59      9.14 o 
  -8   7   4       49.71       54.12      7.18 o 
  -7   7   4       72.30       71.82      7.64 o 
  -6   7   4      438.31      464.99     10.87 o 
  -5   7   4      564.88      564.78     11.43 o 
  -4   7   4      212.84      222.87      9.16 o 
  -3   7   4        1.29        0.23      2.28 o 
  -2   7   4      683.49      676.59      9.06 o 
  -1   7   4     3811.44     3777.32     27.58 o 
   0   7   4     1049.13     1043.84     15.87 o 
   1   7   4      697.83      699.44     12.62 o 
   2   7   4      923.84      912.44     14.68 o 
   3   7   4      590.98      575.09     11.41 o 
   4   7   4      280.43      270.86     11.17 o 
   5   7   4      111.23      109.32      6.24 o 
   6   7   4      217.45      223.43     14.47 o 
   7   7   4      167.90      154.23      7.73 o 
   8   7   4       14.65       19.84      6.10 o 
   9   7   4       23.36       20.22      6.68 o 
  -9   8   4       43.12       49.30     10.96 o 
  -8   8   4        4.17       12.98      5.68 o 
  -7   8   4       33.59       31.61     10.79 o 
  -6   8   4      754.92      735.13     30.57 o 
  -5   8   4      362.78      354.72     14.55 o 
  -4   8   4        0.55        4.66      2.81 o 
  -3   8   4       57.73       68.43      8.40 o 
  -2   8   4       95.89       94.80      4.41 o 
  -1   8   4       16.21       19.97      3.29 o 
   0   8   4     1571.82     1596.54     21.67 o 
   1   8   4      172.32      169.02      7.34 o 
   2   8   4      170.12      179.97      8.54 o 
   3   8   4      328.32      324.95     12.18 o 
   4   8   4      459.37      479.76     14.95 o 
   5   8   4      122.44      133.60      9.39 o 
   6   8   4      155.61      174.18      8.11 o 
   7   8   4      471.14      453.00     16.04 o 
   8   8   4       17.81       11.29      6.00 o 
  -8   9   4        3.44       12.36      9.31 o 
  -7   9   4       31.64       28.82      9.86 o 
  -6   9   4       35.54       38.65      6.55 o 
  -5   9   4      218.30      236.76      8.54 o 
  -4   9   4       80.94       91.16      5.81 o 
  -3   9   4       34.32       45.23      6.14 o 
  -2   9   4      794.71      785.62     11.09 o 
  -1   9   4      299.98      302.94      8.11 o 
   0   9   4      108.79      113.71     10.40 o 
   1   9   4       83.13       76.71      5.96 o 
   2   9   4      532.36      517.13     12.36 o 
   3   9   4      114.89      113.15      8.54 o 
   4   9   4       75.44       70.07      7.60 o 
   5   9   4       31.51       36.31      5.05 o 
   6   9   4        5.76        6.65      5.87 o 
   7   9   4        1.64       -2.85      5.70 o 
   8   9   4       31.26       23.49     10.20 o 
  -7  10   4       20.36       20.86     10.33 o 
  -6  10   4       21.09       19.21      9.82 o 
  -5  10   4      123.57      127.67     14.81 o 
  -4  10   4       14.21       13.67      6.39 o 
  -3  10   4       21.06       17.85      4.98 o 
  -2  10   4      115.12      141.98      7.80 o 
  -1  10   4       11.30        7.60      6.90 o 
   0  10   4       42.96       45.15      5.67 o 
   1  10   4       13.73       14.29      4.47 o 
   2  10   4        2.24        1.34      3.81 o 
   3  10   4      276.17      284.38     12.79 o 
   4  10   4       62.84       64.55     20.27 o 
   5  10   4       23.35       29.74      7.02 o 
   6  10   4        0.97       -3.83      5.64 o 
   7  10   4       55.13       47.01     11.91 o 
  -6  11   4        0.02        7.79      9.56 o 
  -5  11   4       10.57       -1.10      8.80 o 
  -4  11   4        5.23       -4.81      5.10 o 
  -3  11   4        1.27        8.84      6.80 o 
  -2  11   4      120.06      133.69      8.06 o 
  -1  11   4        4.39        3.96      4.64 o 
   0  11   4       20.10       11.31      4.98 o 
   1  11   4       16.80       14.62      6.95 o 
   2  11   4      150.37      133.11     11.85 o 
   3  11   4       81.48       88.96      8.99 o 
   4  11   4       17.15        9.65      6.14 o 
   5  11   4        0.97        3.83      6.25 o 
   6  11   4       38.24       36.75      8.37 o 
  -5  12   4       24.56       22.68     12.14 o 
  -4  12   4      116.15      128.47     16.38 o 
  -3  12   4       71.49       79.08     11.91 o 
  -2  12   4        7.35       14.71      7.45 o 
  -1  12   4       14.30        9.91      7.36 o 
   0  12   4       17.64       21.00      5.90 o 
   1  12   4        5.59       14.47      5.52 o 
   2  12   4        7.31        2.94      6.52 o 
   3  12   4       10.48       10.64      6.73 o 
   4  12   4        6.73        5.86      6.87 o 
  -2  13   4        1.09        1.67      7.42 o 
  -1  13   4        9.44        3.37     19.47 o 
   0  13   4        5.13        5.24      5.76 o 
   1  13   4        8.33       -4.81      5.27 o 
 -11   1   5      413.26      400.42     22.77 o 
 -10   1   5        2.49        7.10      5.61 o 
  -9   1   5      496.43      536.67     15.98 o 
  -8   1   5      126.96      125.86      7.94 o 
  -7   1   5      532.34      514.94     13.45 o 
  -6   1   5       38.84       40.98      2.84 o 
  -5   1   5      609.89      672.56      8.63 o 
  -4   1   5      814.83      778.83      9.09 o 
  -3   1   5       30.18       25.81      1.94 o 
  -2   1   5      402.11      378.05      5.35 o 
  -1   1   5     1251.37     1276.99      9.45 o 
   0   1   5       11.10        8.92      1.56 o 
   1   1   5        0.23        1.03      1.78 o 
   2   1   5      392.67      400.37     12.45 o 
   3   1   5       34.09       36.06      4.96 o 
   4   1   5        6.02        7.31      1.39 o 
   5   1   5      121.33      137.82      6.41 o 
   6   1   5        3.85        5.19      3.87 o 
   7   1   5       73.32       59.12      6.38 o 
   8   1   5        3.72        6.42      4.88 o 
   9   1   5       10.09        7.44      5.30 o 
  10   1   5        2.99        2.14      5.87 o 
 -11   2   5       36.26       23.13      7.38 o 
 -10   2   5      142.18      160.54     17.77 o 
  -9   2   5      156.75      155.72      9.53 o 
  -8   2   5     1108.47     1134.85     22.14 o 
  -7   2   5      238.11      243.76      8.75 o 
  -6   2   5      135.11      126.00      5.38 o 
  -5   2   5     1487.17     1472.06     14.41 o 
  -4   2   5      483.44      454.87      6.36 o 
  -3   2   5      318.36      236.80      6.45 o 
  -2   2   5      863.38      893.44      6.73 o 
  -1   2   5       21.81       35.42      2.05 o 
   0   2   5     2933.75     3077.49     22.41 o 
   1   2   5      300.31      279.63      6.85 o 
   2   2   5        1.74        2.67      1.50 o 
   3   2   5     1953.92     1974.01     28.22 o 
   4   2   5        7.99        7.06      1.76 o 
   5   2   5       39.78       32.90      3.45 o 
   6   2   5       82.29       94.10     12.46 o 
   7   2   5       40.93       51.66      8.34 o 
   8   2   5       54.50       62.03      6.89 o 
   9   2   5       42.40       45.32      6.87 o 
  10   2   5        7.98        5.85      5.96 o 
 -11   3   5       17.89       14.36      6.77 o 
 -10   3   5        0.18        1.35      5.27 o 
  -9   3   5       55.88       52.11      6.97 o 
  -8   3   5       36.46       42.37      5.94 o 
  -7   3   5       99.46      112.16      5.76 o 
  -6   3   5      236.97      235.48      7.66 o 
  -5   3   5      190.40      202.00      5.58 o 
  -4   3   5     1140.72     1149.38      9.26 o 
  -3   3   5       24.28       20.93      1.61 o 
  -2   3   5      114.18       87.16      2.87 o 
  -1   3   5      142.79      169.36      4.01 o 
   0   3   5      339.72      362.37      6.50 o 
   1   3   5      371.86      379.92      6.60 o 
   2   3   5     1910.41     1996.72     16.57 o 
   3   3   5     1583.52     1607.97     19.46 o 
   4   3   5      177.71      183.12      8.95 o 
   5   3   5      142.54      135.05      5.65 o 
   6   3   5        5.88        6.40      3.83 o 
   7   3   5       11.02       13.06      4.74 o 
   8   3   5        7.38        5.45      5.12 o 
   9   3   5       71.21       70.08      7.82 o 
  10   3   5        3.49        3.63      6.09 o 
 -11   4   5        6.26       13.44      6.94 o 
 -10   4   5       12.92        8.14      5.83 o 
  -9   4   5        2.89        4.33      5.26 o 
  -8   4   5       22.43       32.72      5.63 o 
  -7   4   5       62.30       73.05      5.11 o 
  -6   4   5      373.84      351.51     10.04 o 
  -5   4   5      662.59      678.02      8.16 o 
  -4   4   5      753.46      724.44      8.05 o 
  -3   4   5     1439.48     1470.12     12.36 o 
  -2   4   5     1162.12     1163.31      8.93 o 
  -1   4   5     1255.39     1286.31     12.75 o 
   0   4   5      790.70      739.60     10.53 o 
   1   4   5      624.93      652.21      9.90 o 
   2   4   5      192.10      196.39      6.28 o 
   3   4   5      255.98      280.69      6.81 o 
   4   4   5      269.77      276.96      7.25 o 
   5   4   5       53.44       56.32      4.23 o 
   6   4   5       76.65       79.13      5.10 o 
   7   4   5       52.61       47.04     11.74 o 
   8   4   5        0.22       -4.47      4.43 o 
   9   4   5       45.32       45.84      7.29 o 
  10   4   5       65.20       68.75      8.76 o 
 -10   5   5       55.82       57.68      8.51 o 
  -9   5   5       33.30       27.48      6.21 o 
  -8   5   5      329.28      337.36     10.04 o 
  -7   5   5        1.14       -1.57      3.14 o 
  -6   5   5      682.93      675.17     12.45 o 
  -5   5   5     1086.84     1082.46     11.24 o 
  -4   5   5      102.44      108.49      3.55 o 
  -3   5   5      107.56      115.77      3.27 o 
  -2   5   5       66.76       74.93      5.15 o 
  -1   5   5     1104.95     1028.81     16.39 o 
   0   5   5      570.25      566.80      9.88 o 
   1   5   5     5948.86     5871.98     66.86 o 
   2   5   5      490.18      531.45      7.34 o 
   3   5   5      119.68      128.17      4.21 o 
   4   5   5       16.14       17.27      3.27 o 
   5   5   5      534.75      506.48      9.47 o 
   6   5   5      386.76      365.24      8.28 o 
   7   5   5       33.67       40.30      4.80 o 
   8   5   5       19.91       23.96      4.80 o 
   9   5   5        4.09        5.73      4.68 o 
 -10   6   5       38.88       43.20     11.17 o 
  -9   6   5       33.11       24.37      9.22 o 
  -8   6   5       10.11       16.46      5.28 o 
  -7   6   5      735.23      736.92     19.47 o 
  -6   6   5      107.62      102.32      7.52 o 
  -5   6   5     3534.24     3452.76     33.79 o 
  -4   6   5     1977.74     1986.11     19.32 o 
  -3   6   5      283.23      285.42      6.38 o 
  -2   6   5      967.13      973.78     10.56 o 
  -1   6   5      603.45      614.32      9.40 o 
   0   6   5     4097.14     4067.55     57.98 o 
   1   6   5      449.97      391.93     14.58 o 
   2   6   5       36.85       36.71      3.75 o 
   3   6   5       38.18       38.42      3.81 o 
   4   6   5      162.55      180.35      8.81 o 
   5   6   5       42.07       46.26      7.18 o 
   6   6   5      432.44      434.76     11.09 o 
   7   6   5      133.60      142.22     12.27 o 
   8   6   5      151.99      143.70      9.60 o 
   9   6   5       70.92       63.77      8.12 o 
  -9   7   5      309.24      338.48     20.02 o 
  -8   7   5      286.28      295.49     13.96 o 
  -7   7   5       17.58       21.90      5.68 o 
  -6   7   5      693.34      680.08     17.05 o 
  -5   7   5      609.88      592.73     17.00 o 
  -4   7   5       16.32       18.77      3.09 o 
  -3   7   5      192.51      202.17      5.96 o 
  -2   7   5     1432.63     1440.50     14.22 o 
  -1   7   5      337.08      341.62      7.43 o 
   0   7   5      107.22      102.30      5.67 o 
   1   7   5     2283.35     2207.18     25.49 o 
   2   7   5     1523.40     1508.87     20.03 o 
   3   7   5       60.21       57.56      6.15 o 
   4   7   5      150.05      152.96      9.08 o 
   5   7   5     1019.58     1049.63     17.27 o 
   6   7   5       98.13      111.43      6.80 o 
   7   7   5        3.10        4.07      5.15 o 
   8   7   5      125.39      103.56      9.02 o 
   9   7   5       36.68       31.04      7.48 o 
  -9   8   5        2.33       16.76      9.35 o 
  -8   8   5      320.92      322.39     13.66 o 
  -7   8   5      133.17      131.50      9.37 o 
  -6   8   5       13.11        7.24      5.14 o 
  -5   8   5        3.91        3.47      4.58 o 
  -4   8   5     1988.73     2033.81     28.76 o 
  -3   8   5     2866.65     2858.84     28.74 o 
  -2   8   5        8.81        6.98      2.56 o 
  -1   8   5     1462.48     1453.45     28.85 o 
   0   8   5     1785.73     1783.57     23.21 o 
   1   8   5      226.07      254.42      8.75 o 
   2   8   5       73.51       65.47      5.15 o 
   3   8   5      839.20      806.81     19.00 o 
   4   8   5      215.02      193.93     16.57 o 
   5   8   5      183.38      184.55      9.97 o 
   6   8   5      182.34      170.64     11.47 o 
   7   8   5      120.72      128.87     13.07 o 
   8   8   5       10.72        6.16      5.93 o 
  -8   9   5       23.03       29.84      7.06 o 
  -7   9   5        0.06       -3.69      5.01 o 
  -6   9   5        7.43        7.02     11.26 o 
  -5   9   5      485.59      475.68     20.25 o 
  -4   9   5      308.21      301.28      9.37 o 
  -3   9   5      645.09      687.13     11.88 o 
  -2   9   5     2981.50     2938.40     24.91 o 
  -1   9   5        1.79        5.17      3.87 o 
   0   9   5      105.67       90.47      6.20 o 
   1   9   5      192.13      185.28      8.14 o 
   2   9   5     1724.15     1744.21     24.09 o 
   3   9   5       16.85       14.95      5.56 o 
   4   9   5      592.06      618.26     36.20 o 
   5   9   5      328.59      357.06     18.17 o 
   6   9   5       55.01       50.54      6.00 o 
   7   9   5        3.62        5.79      6.41 o 
  -7  10   5      210.13      251.86     19.72 o 
  -6  10   5       34.11       52.60     11.64 o 
  -5  10   5       25.63       19.55      9.61 o 
  -4  10   5     1182.34     1255.43     39.65 o 
  -3  10   5      477.42      476.48     14.81 o 
  -2  10   5      261.06      261.41      8.35 o 
  -1  10   5       46.22       52.04      5.68 o 
   0  10   5      472.80      455.53     12.55 o 
   1  10   5      531.00      542.46     15.75 o 
   2  10   5       85.39       90.69     12.45 o 
   3  10   5      381.59      377.55     20.82 o 
   4  10   5       50.33       53.13      7.75 o 
   5  10   5       76.19       86.92      9.03 o 
   6  10   5      132.03      121.74     16.25 o 
  -6  11   5      202.86      220.68     19.34 o 
  -5  11   5      145.74      136.34     16.71 o 
  -4  11   5      140.90      146.03     16.33 o 
  -3  11   5       25.70       31.69      8.59 o 
  -2  11   5       68.13       69.28      8.90 o 
  -1  11   5      455.53      473.63     25.12 o 
   0  11   5       69.53       71.14      6.88 o 
   1  11   5      424.53      434.50     12.93 o 
   2  11   5      235.48      276.58     13.28 o 
   3  11   5        1.97       -1.20      5.66 o 
   4  11   5      171.33      208.22     12.33 o 
   5  11   5      186.42      189.27     12.63 o 
  -4  12   5        8.05       10.49     11.59 o 
  -3  12   5      180.29      170.36     18.41 o 
  -2  12   5      101.52      100.31     13.33 o 
  -1  12   5      194.08      193.77     10.17 o 
   0  12   5      467.94      461.47     14.18 o 
   1  12   5       38.75       37.58     10.61 o 
   2  12   5       97.34       98.50     18.09 o 
   3  12   5        8.03        6.52      6.50 o 
   4  12   5       56.75       48.60      8.65 o 
  -1  13   5      103.37       92.01     11.10 o 
   0  13   5       73.74       85.29      8.40 o 
   1  13   5      173.85      206.64     20.97 o 
 -11   0   6      755.16      753.43     30.30 o 
 -10   0   6      459.69      462.26     22.60 o 
  -9   0   6        1.66       -7.66      5.80 o 
  -8   0   6      931.94      957.44     28.31 o 
  -7   0   6     3303.36     3225.06     57.13 o 
  -6   0   6        0.28        5.94      3.04 o 
  -5   0   6      197.06      286.79      8.25 o 
  -4   0   6      393.40      428.22      9.29 o 
  -3   0   6      818.97      946.62     19.32 o 
  -2   0   6     2155.33     2212.34     24.82 o 
  -1   0   6    15551.04    15322.36    234.02 o 
   0   0   6     5656.93     5909.80     81.54 o 
   1   0   6     2437.42     2255.06     36.14 o 
   2   0   6     4950.16     4955.11     69.61 o 
   3   0   6     4870.81     5050.02     48.07 o 
   4   0   6     1671.61     1648.14     21.22 o 
   5   0   6      296.83      282.20     13.54 o 
   6   0   6     3085.99     3166.97     56.66 o 
   7   0   6      744.37      785.51     25.77 o 
   8   0   6        1.62       -6.69      6.18 o 
   9   0   6       12.91        6.05      8.04 o 
  10   0   6        4.92       10.92      9.06 o 
 -11   1   6       26.32       34.19      7.71 o 
 -10   1   6      114.01      113.38      9.19 o 
  -9   1   6      507.64      509.19     15.81 o 
  -8   1   6        4.09        3.80      4.25 o 
  -7   1   6     1765.56     1718.89     20.75 o 
  -6   1   6     5835.96     5592.67     41.01 o 
  -5   1   6     2041.51     1968.97     17.73 o 
  -4   1   6      770.15      755.40      9.10 o 
  -3   1   6     1363.43     1246.65     11.93 o 
  -2   1   6    14432.18    14642.38     82.35 o 
  -1   1   6     6118.78     6251.37     47.59 o 
   0   1   6     2384.62     2367.39     23.37 o 
   1   1   6     7249.39     7361.60     70.37 o 
   2   1   6       93.61       85.95      3.58 o 
   3   1   6        5.30        5.92      1.97 o 
   4   1   6      309.71      306.74      4.77 o 
   5   1   6      752.97      765.69     11.85 o 
   6   1   6      702.87      689.96     25.52 o 
   7   1   6     2171.18     2159.58     32.41 o 
   8   1   6      612.04      587.05     16.60 o 
   9   1   6       18.75       15.43      8.34 o 
  10   1   6       53.08       57.21      8.20 o 
 -11   2   6      549.42      576.35     18.92 o 
 -10   2   6      226.06      261.13     18.81 o 
  -9   2   6      112.41      117.14      8.54 o 
  -8   2   6      441.02      440.80     31.63 o 
  -7   2   6     2624.34     2589.53     27.80 o 
  -6   2   6      283.81      297.34      6.48 o 
  -5   2   6     1019.79      985.90     11.34 o 
  -4   2   6     1293.76     1230.96     11.42 o 
  -3   2   6     2356.42     2608.83     20.46 o 
  -2   2   6     7338.53     7325.76     46.53 o 
  -1   2   6    12588.99    12775.93     72.44 o 
   0   2   6     4464.09     4698.37     34.57 o 
   1   2   6     2978.38     3076.91     23.14 o 
   2   2   6     6071.36     5899.42     46.71 o 
   3   2   6     8535.75     8504.23     65.50 o 
   4   2   6      541.16      547.11     11.68 o 
   5   2   6      941.76      925.35     13.66 o 
   6   2   6     1106.18     1088.22     20.12 o 
   7   2   6      342.98      331.05     12.03 o 
   8   2   6        4.95        8.91      4.99 o 
   9   2   6       26.27       15.85      7.47 o 
  10   2   6        9.16        8.85      9.90 o 
 -11   3   6        0.09        2.99      6.39 o 
 -10   3   6      470.90      468.66     16.21 o 
  -9   3   6      176.59      194.91     10.59 o 
  -8   3   6      156.17      157.49      8.81 o 
  -7   3   6      689.32      664.77     12.46 o 
  -6   3   6     4229.61     4166.71     38.68 o 
  -5   3   6     4387.94     4306.31     28.80 o 
  -4   3   6      120.36      115.81      2.89 o 
  -3   3   6    13392.83    13318.24     68.88 o 
  -2   3   6     5811.67     5683.29     31.66 o 
  -1   3   6     2261.73     2499.50     15.73 o 
   0   3   6       36.19       39.13      2.71 o 
   1   3   6     1278.29     1238.00     17.79 o 
   2   3   6     2520.20     2544.63     20.36 o 
   3   3   6     2171.71     2172.74     29.20 o 
   4   3   6     2588.45     2521.37     30.81 o 
   5   3   6        4.52        8.69      3.06 o 
   6   3   6      582.16      578.66     14.20 o 
   7   3   6      816.32      768.52     20.90 o 
   8   3   6      805.87      837.15     19.85 o 
   9   3   6       45.00       47.04      7.37 o 
  10   3   6      241.11      215.43     17.26 o 
 -11   4   6      375.61      403.69     16.45 o 
 -10   4   6      762.04      779.76     20.80 o 
  -9   4   6       94.08       83.28      8.08 o 
  -8   4   6      613.12      606.60     16.09 o 
  -7   4   6      368.27      353.47     13.71 o 
  -6   4   6      293.65      296.43      8.17 o 
  -5   4   6       10.91       16.65      2.54 o 
  -4   4   6     4457.70     4434.81     29.30 o 
  -3   4   6     1170.90     1233.72     10.70 o 
  -2   4   6    12705.56    12901.49     74.67 o 
  -1   4   6     2309.18     2200.60     18.96 o 
   0   4   6     1138.31     1145.88     14.06 o 
   1   4   6       16.62       18.97      1.93 o 
   2   4   6     8979.96     9039.57     60.47 o 
   3   4   6     7978.27     7886.67     54.11 o 
   4   4   6       76.97       70.79      6.53 o 
   5   4   6      395.16      393.17      9.31 o 
   6   4   6      183.02      181.06     12.31 o 
   7   4   6      504.35      507.71     16.40 o 
   8   4   6        0.90        3.24      5.05 o 
   9   4   6      192.61      191.16     11.66 o 
  10   4   6        2.80        7.48      6.63 o 
 -10   5   6      211.77      215.60     17.43 o 
  -9   5   6      263.99      287.54     18.62 o 
  -8   5   6       57.81       52.95      7.38 o 
  -7   5   6     2277.31     2204.33     26.37 o 
  -6   5   6     1055.33     1057.33     15.98 o 
  -5   5   6      118.89      117.59      4.60 o 
  -4   5   6       22.60       35.10      4.86 o 
  -3   5   6     2466.84     2304.85     20.34 o 
  -2   5   6     2466.75     2259.54     17.63 o 
  -1   5   6      755.96      756.88      9.98 o 
   0   5   6      606.82      610.23     10.42 o 
   1   5   6     1707.63     1706.94     19.57 o 
   2   5   6      251.99      230.98      9.76 o 
   3   5   6     1797.10     1771.70     20.34 o 
   4   5   6     1544.02     1531.56     18.81 o 
   5   5   6       17.44       16.26      3.10 o 
   6   5   6       71.03       67.13      4.95 o 
   7   5   6      714.56      699.48     18.62 o 
   8   5   6      382.54      383.85     14.20 o 
   9   5   6        0.86        4.47      5.85 o 
 -10   6   6      145.35      154.45     15.32 o 
  -9   6   6       49.11       66.77     11.51 o 
  -8   6   6      154.67      139.01      9.12 o 
  -7   6   6      633.86      657.51     16.96 o 
  -6   6   6      234.47      222.64     13.52 o 
  -5   6   6     1615.84     1564.16     25.64 o 
  -4   6   6      307.61      330.51      7.06 o 
  -3   6   6      157.27      174.28      5.31 o 
  -2   6   6      171.38      178.06      4.63 o 
  -1   6   6     4413.79     4382.22     34.47 o 
   0   6   6      468.64      451.27      9.73 o 
   1   6   6     2641.64     2588.04     27.42 o 
   2   6   6     5379.79     5174.45     46.36 o 
   3   6   6      432.13      447.57      9.80 o 
   4   6   6      600.01      564.89     20.33 o 
   5   6   6      115.89      130.45      6.66 o 
   6   6   6      964.74      917.16     16.43 o 
   7   6   6        2.80        6.84      5.03 o 
   8   6   6       36.65       29.71      9.50 o 
   9   6   6       10.72       18.17      6.85 o 
  -9   7   6        1.59        5.29      8.42 o 
  -8   7   6      149.77      147.89      9.54 o 
  -7   7   6      411.95      457.09     23.19 o 
  -6   7   6     1274.87     1312.66     24.65 o 
  -5   7   6      349.04      349.80     12.30 o 
  -4   7   6      454.86      431.87     10.66 o 
  -3   7   6     1075.60     1029.59     13.32 o 
  -2   7   6     1707.55     1702.67     15.96 o 
  -1   7   6     1033.87      990.93     15.68 o 
   0   7   6     2881.30     2878.32     42.28 o 
   1   7   6       12.37        7.46      3.21 o 
   2   7   6      857.42      808.53     14.72 o 
   3   7   6      125.22      118.50      9.75 o 
   4   7   6      304.58      301.39     12.07 o 
   5   7   6      190.78      188.22      8.00 o 
   6   7   6      314.39      327.90     10.51 o 
   7   7   6      635.97      620.84     17.67 o 
   8   7   6       17.82        9.90     11.02 o 
  -9   8   6        0.36        0.25      8.63 o 
  -8   8   6        3.50       11.64      6.24 o 
  -7   8   6      367.69      334.52     17.52 o 
  -6   8   6       78.39       83.03      7.69 o 
  -5   8   6      347.32      349.89     12.80 o 
  -4   8   6      212.33      199.19      8.05 o 
  -3   8   6      149.85      148.02      5.79 o 
  -2   8   6      371.15      377.62      7.41 o 
  -1   8   6      364.90      367.49     10.21 o 
   0   8   6      303.03      326.25      9.77 o 
   1   8   6      203.30      198.94      7.80 o 
   2   8   6      613.97      587.10     12.63 o 
   3   8   6      623.02      597.16     16.63 o 
   4   8   6       44.44       54.69      7.24 o 
   5   8   6      106.55      112.37      9.68 o 
   6   8   6      298.76      300.54     10.65 o 
   7   8   6        0.13       -2.88      5.15 o 
   8   8   6        7.19        6.65      6.05 o 
  -8   9   6       16.61       23.39      9.03 o 
  -7   9   6       28.04       25.70      6.49 o 
  -6   9   6      170.99      172.89     10.30 o 
  -5   9   6      374.50      422.93     28.77 o 
  -4   9   6       31.40       33.01      8.05 o 
  -3   9   6      327.73      328.16      8.47 o 
  -2   9   6       30.09       34.70      4.06 o 
  -1   9   6      330.26      334.25     10.41 o 
   0   9   6      491.72      468.19     12.02 o 
   1   9   6      272.84      261.13      9.31 o 
   2   9   6       21.41       20.08      5.81 o 
   3   9   6      138.21      126.35      9.18 o 
   4   9   6       58.26       58.94     18.34 o 
   5   9   6       29.75       22.56      5.03 o 
   6   9   6      126.65      139.64      8.19 o 
   7   9   6       26.67       12.68      5.48 o 
  -7  10   6        3.14       10.88      9.77 o 
  -6  10   6        7.34        5.20      8.93 o 
  -5  10   6       18.12       27.17      9.65 o 
  -4  10   6       65.96       75.96     12.27 o 
  -3  10   6        0.57       -0.08      5.70 o 
  -2  10   6       47.59       40.73      5.61 o 
  -1  10   6        0.80        6.37      4.41 o 
   0  10   6       73.02       76.85      6.48 o 
   1  10   6        2.73        1.15      4.49 o 
   2  10   6      164.51      166.79     10.66 o 
   3  10   6      284.66      287.01     13.17 o 
   4  10   6       85.23       90.30      9.11 o 
   5  10   6        8.28        1.09      6.24 o 
   6  10   6        0.27        1.37      6.56 o 
  -6  11   6       21.38       33.09     12.53 o 
  -5  11   6       71.74       66.99     13.63 o 
  -4  11   6      145.54      122.38     16.08 o 
  -3  11   6       54.42       46.92      8.63 o 
  -2  11   6      312.34      285.26     14.57 o 
  -1  11   6       10.55        2.54      4.75 o 
   0  11   6       56.66       57.84      7.10 o 
   1  11   6        5.13        5.79      4.62 o 
   2  11   6        0.30        5.36      5.81 o 
   3  11   6       30.87       30.51      7.12 o 
   4  11   6        2.78        6.12      6.38 o 
   5  11   6        7.90        4.81      6.61 o 
  -4  12   6       81.46       63.73     14.68 o 
  -3  12   6        0.07       -9.94      6.69 o 
  -2  12   6       54.76       53.87      9.08 o 
  -1  12   6        6.50        2.80      5.20 o 
   0  12   6        2.03        2.45      7.98 o 
   1  12   6       28.01       25.55      6.62 o 
   2  12   6        3.26        8.86      9.73 o 
   3  12   6        2.75        2.06     15.49 o 
 -11   1   7       74.05       75.92      9.32 o 
 -10   1   7      196.99      193.72     11.25 o 
  -9   1   7      147.99      160.31      9.75 o 
  -8   1   7      172.79      189.65      9.66 o 
  -7   1   7       16.46       25.49      3.67 o 
  -6   1   7      550.19      543.81      8.69 o 
  -5   1   7      389.20      404.37      7.07 o 
  -4   1   7       20.61       32.71      2.47 o 
  -3   1   7     4952.27     5129.48     43.37 o 
  -2   1   7       11.90       16.32      1.45 o 
  -1   1   7      696.60      734.44      6.98 o 
   0   1   7      279.19      315.32      7.84 o 
   1   1   7     3556.70     3770.51     40.06 o 
   2   1   7      666.83      725.38     10.08 o 
   3   1   7     3059.10     3256.98     24.74 o 
   4   1   7        0.40        1.01      1.59 o 
   5   1   7       48.10       56.14      5.10 o 
   6   1   7      213.29      210.99     14.01 o 
   7   1   7        0.87       -3.22      4.52 o 
   8   1   7       59.90       56.25      7.05 o 
   9   1   7       11.81       13.45      5.60 o 
  10   1   7       42.57       37.14      7.93 o 
 -11   2   7       16.90       12.01     11.32 o 
 -10   2   7       23.55       21.04     10.09 o 
  -9   2   7      511.20      492.34     15.58 o 
  -8   2   7      285.23      255.55     10.87 o 
  -7   2   7      148.83      154.99      6.49 o 
  -6   2   7       26.40       23.22      2.85 o 
  -5   2   7      293.68      299.19      6.38 o 
  -4   2   7     1288.91     1209.36     12.66 o 
  -3   2   7      348.31      450.60     11.07 o 
  -2   2   7      170.11      129.42      3.07 o 
  -1   2   7     1355.63     1649.84     12.56 o 
   0   2   7     1512.53     1655.30     14.64 o 
   1   2   7      296.96      362.40      5.93 o 
   2   2   7      619.45      616.95     11.58 o 
   3   2   7       13.54       10.57      2.28 o 
   4   2   7      511.84      500.56     11.33 o 
   5   2   7      178.95      180.13      6.48 o 
   6   2   7       18.05       16.22      6.05 o 
   7   2   7      470.28      488.44     14.52 o 
   8   2   7       27.70       28.53      6.26 o 
   9   2   7      132.70      137.47      9.87 o 
  10   2   7        1.27       -3.54      6.38 o 
 -11   3   7       34.34       43.65      8.05 o 
 -10   3   7      148.33      147.30     10.05 o 
  -9   3   7       85.97       80.13      7.90 o 
  -8   3   7       48.84       43.82      5.88 o 
  -7   3   7      100.24      105.80      5.68 o 
  -6   3   7        7.42        3.45      2.93 o 
  -5   3   7      125.25      133.07      4.04 o 
  -4   3   7     1672.53     1683.36     18.30 o 
  -3   3   7     1264.07     1216.73      9.48 o 
  -2   3   7      179.38      235.14      3.79 o 
  -1   3   7       26.62       36.93      2.16 o 
   0   3   7     1865.90     2039.83     17.69 o 
   1   3   7      510.11      477.63     15.37 o 
   2   3   7       59.38       56.67      3.03 o 
   3   3   7      470.16      441.49      8.10 o 
   4   3   7      139.30      132.97      6.88 o 
   5   3   7      508.04      499.07     10.33 o 
   6   3   7      136.87      138.25      8.55 o 
   7   3   7      206.26      212.96     10.54 o 
   8   3   7        1.09        5.12      5.11 o 
   9   3   7        6.38       -0.93      5.43 o 
  10   3   7       16.57       15.29      7.23 o 
 -11   4   7        4.64       -1.65      6.14 o 
 -10   4   7       62.64       78.86     12.86 o 
  -9   4   7       99.21       92.79      8.51 o 
  -8   4   7       93.29       93.31      5.99 o 
  -7   4   7      630.90      630.74     12.58 o 
  -6   4   7      130.23      136.72      5.96 o 
  -5   4   7     1785.99     1700.57     15.00 o 
  -4   4   7       34.63       24.44      2.24 o 
  -3   4   7      201.58      220.22      3.81 o 
  -2   4   7     2059.16     2184.92     16.31 o 
  -1   4   7       26.85       58.41      3.05 o 
   0   4   7        4.92       11.75      2.72 o 
   1   4   7       13.68       29.05      2.12 o 
   2   4   7      158.08      161.92      4.51 o 
   3   4   7       54.75       59.71      3.22 o 
   4   4   7       48.11       42.34      3.86 o 
   5   4   7     2161.21     2125.29     24.26 o 
   6   4   7      590.98      583.92     14.71 o 
   7   4   7       20.48       22.68      5.46 o 
   8   4   7        0.70       -1.29      5.03 o 
   9   4   7       28.53       35.08     11.72 o 
 -10   5   7       51.10       41.30     10.45 o 
  -9   5   7      119.37      118.82     12.69 o 
  -8   5   7       14.46       11.17      4.98 o 
  -7   5   7      130.20      136.59      8.47 o 
  -6   5   7       91.70       96.63      8.46 o 
  -5   5   7        2.58        2.89      3.00 o 
  -4   5   7     1598.16     1526.28     19.60 o 
  -3   5   7      775.50      734.84      9.70 o 
  -2   5   7      111.70       91.97      5.78 o 
  -1   5   7      228.48      232.94      5.69 o 
   0   5   7     1888.62     1754.31     20.08 o 
   1   5   7       67.87       74.63      5.01 o 
   2   5   7      125.96      141.32      5.70 o 
   3   5   7      586.86      598.55     17.54 o 
   4   5   7     2533.14     2576.34     35.15 o 
   5   5   7        1.16       -1.26      4.65 o 
   6   5   7      125.08      137.12      7.03 o 
   7   5   7       73.35       88.76      7.91 o 
   8   5   7        0.38        0.33      5.14 o 
   9   5   7        2.08        4.18      5.84 o 
 -10   6   7       17.05        4.53      9.27 o 
  -9   6   7      112.75      157.12     14.90 o 
  -8   6   7      410.59      439.94     14.86 o 
  -7   6   7      103.09       96.40      8.25 o 
  -6   6   7      561.09      528.08     14.86 o 
  -5   6   7        6.46        1.41      3.38 o 
  -4   6   7        7.57       11.05      3.46 o 
  -3   6   7      322.79      313.03      6.76 o 
  -2   6   7      938.87      898.89     12.06 o 
  -1   6   7     1296.23     1222.55     14.32 o 
   0   6   7        1.08       -2.14      4.16 o 
   1   6   7     1790.61     1769.97     21.41 o 
   2   6   7     1808.47     1802.70     21.90 o 
   3   6   7      185.84      176.48      8.89 o 
   4   6   7      532.10      556.50     15.07 o 
   5   6   7      512.36      534.42     15.17 o 
   6   6   7      473.68      455.25     11.80 o 
   7   6   7        0.13        5.77      4.84 o 
   8   6   7       25.29       28.50      8.15 o 
   9   6   7       97.82       92.69      9.50 o 
  -9   7   7       88.81       92.33     13.03 o 
  -8   7   7        6.74       10.29      5.34 o 
  -7   7   7      173.89      183.12     10.33 o 
  -6   7   7      194.03      186.97      9.89 o 
  -5   7   7      442.24      427.13     24.18 o 
  -4   7   7      228.22      260.03      8.69 o 
  -3   7   7        8.06        3.06      3.34 o 
  -2   7   7      437.81      428.74     10.03 o 
  -1   7   7      291.58      275.97      8.62 o 
   0   7   7     3699.89     3585.31     36.38 o 
   1   7   7      299.95      276.06      8.36 o 
   2   7   7     1438.67     1435.90     19.76 o 
   3   7   7      269.55      248.15     25.50 o 
   4   7   7      239.87      250.93     11.25 o 
   5   7   7       93.75       83.25      7.93 o 
   6   7   7       84.44       89.73      8.97 o 
   7   7   7       92.55       84.37      8.09 o 
   8   7   7       26.43       22.25      6.68 o 
  -9   8   7      175.38      190.04     16.59 o 
  -8   8   7      219.43      210.35     11.95 o 
  -7   8   7        9.92        3.91      5.31 o 
  -6   8   7       84.37       60.34      7.25 o 
  -5   8   7      655.01      637.41     25.75 o 
  -4   8   7      373.57      375.60     10.63 o 
  -3   8   7      643.22      643.32     18.24 o 
  -2   8   7      125.79      115.07      5.34 o 
  -1   8   7       17.82       14.51      3.94 o 
   0   8   7      274.17      269.16     12.19 o 
   1   8   7      429.85      446.36     11.26 o 
   2   8   7      169.17      171.28      7.50 o 
   3   8   7       96.60      112.11      8.38 o 
   4   8   7      539.40      497.89     15.84 o 
   5   8   7      387.97      372.48     14.45 o 
   6   8   7      322.26      328.30     18.49 o 
   7   8   7        0.01        6.88      5.74 o 
  -8   9   7       75.17       80.57      9.13 o 
  -7   9   7       12.30       10.06      5.84 o 
  -6   9   7       80.31       81.80      8.55 o 
  -5   9   7       11.79       21.79      5.80 o 
  -4   9   7      461.71      495.92     12.82 o 
  -3   9   7     1193.98     1199.75     24.97 o 
  -2   9   7      641.35      613.77     21.91 o 
  -1   9   7     1499.75     1425.19     25.66 o 
   0   9   7        5.67        5.81      3.88 o 
   1   9   7      998.47      986.04     18.87 o 
   2   9   7       47.13       40.17      5.12 o 
   3   9   7      572.86      608.87     17.91 o 
   4   9   7      288.64      322.99     14.22 o 
   5   9   7        7.92        2.32      5.69 o 
   6   9   7       80.49       96.34      7.52 o 
   7   9   7       19.91        8.60      6.19 o 
  -7  10   7       15.64        8.17      9.39 o 
  -6  10   7       12.84        6.54      5.66 o 
  -5  10   7      375.40      374.28     22.77 o 
  -4  10   7      562.44      575.26     17.25 o 
  -3  10   7       21.14       19.25      4.99 o 
  -2  10   7      194.63      202.97      9.16 o 
  -1  10   7      156.26      142.68      8.06 o 
   0  10   7       17.23       10.49      4.51 o 
   1  10   7      208.74      210.86      9.37 o 
   2  10   7      400.13      401.84     15.34 o 
   3  10   7      105.02       91.87      9.24 o 
   4  10   7      472.41      487.92     17.24 o 
   5  10   7      245.99      241.30     10.33 o 
   6  10   7       28.47       18.83      9.08 o 
  -6  11   7       36.22       22.77     12.27 o 
  -5  11   7       18.77       22.22     11.04 o 
  -4  11   7       51.91       39.23     12.27 o 
  -3  11   7      302.28      314.65     15.56 o 
  -2  11   7       91.31       98.01      7.71 o 
  -1  11   7      205.85      223.53     11.41 o 
   0  11   7      977.04      970.78     19.29 o 
   1  11   7      500.58      513.94     22.23 o 
   2  11   7       10.25       17.99      6.61 o 
   3  11   7      188.88      198.26     13.35 o 
   4  11   7       51.75       53.06      8.69 o 
  -4  12   7       15.29       14.56     12.19 o 
  -3  12   7       12.45        3.20      9.06 o 
  -2  12   7       76.37       59.77      9.81 o 
  -1  12   7      340.10      365.14     13.22 o 
   0  12   7        0.52       -4.08      5.72 o 
   1  12   7      291.47      280.58     11.69 o 
   2  12   7       81.79       65.74      9.29 o 
   3  12   7        4.07        4.27      7.16 o 
 -11   0   8        2.67       -1.27      8.76 o 
 -10   0   8        2.71       -4.57      6.77 o 
  -9   0   8       98.74      104.44     12.06 o 
  -8   0   8      323.04      299.68     16.55 o 
  -7   0   8     1669.93     1653.00     24.90 o 
  -6   0   8     9044.58     8769.04     86.49 o 
  -5   0   8      942.49      914.81     16.04 o 
  -4   0   8      749.19      649.64     12.59 o 
  -3   0   8     2215.77     2112.13     25.89 o 
  -2   0   8    11186.96    11179.85    103.32 o 
  -1   0   8     4944.21     5150.81     66.49 o 
   0   0   8     7098.16     6941.25     97.24 o 
   1   0   8    12720.76    13252.75    174.21 o 
   2   0   8     4346.56     4639.73     68.85 o 
   3   0   8      688.79      857.72     26.13 o 
   4   0   8      520.28      563.30      9.22 o 
   5   0   8      294.62      275.90     13.96 o 
   6   0   8       23.08       29.32      7.28 o 
   7   0   8      858.04      893.16     28.39 o 
   8   0   8       84.21       85.10     11.51 o 
   9   0   8      167.51      210.10     16.71 o 
  10   0   8       69.67       65.93     12.95 o 
 -11   1   8      686.28      747.61     21.78 o 
 -10   1   8      205.59      219.95     11.98 o 
  -9   1   8       11.97       13.79      5.46 o 
  -8   1   8     1209.03     1207.00     33.22 o 
  -7   1   8     4796.93     4801.31     44.24 o 
  -6   1   8      706.57      673.18      9.97 o 
  -5   1   8     1503.74     1470.63     15.19 o 
  -4   1   8     1069.52     1060.95     12.22 o 
  -3   1   8     1329.70     1346.73     13.37 o 
  -2   1   8      107.66      149.75      3.17 o 
  -1   1   8     4250.90     4218.03     26.92 o 
   0   1   8     2619.67     2749.79     45.60 o 
   1   1   8     5454.84     5618.05     57.30 o 
   2   1   8    10869.90    11516.18     86.33 o 
   3   1   8     4275.62     4287.22     36.42 o 
   4   1   8     1430.85     1465.66     15.35 o 
   5   1   8     1406.11     1449.24     35.95 o 
   6   1   8     2072.16     2015.33     30.36 o 
   7   1   8     1054.42     1095.18     22.24 o 
   8   1   8       67.21       69.97      7.53 o 
   9   1   8      202.58      197.08     11.59 o 
  10   1   8       91.13       88.11      9.97 o 
 -11   2   8       77.85       91.31      9.84 o 
 -10   2   8      133.77      138.09     11.04 o 
  -9   2   8      146.35      164.59      9.87 o 
  -8   2   8       23.35       17.36      5.19 o 
  -7   2   8      430.27      422.89     10.04 o 
  -6   2   8     1878.30     1790.29     18.09 o 
  -5   2   8     2757.90     2713.27     23.50 o 
  -4   2   8      318.20      291.61      6.02 o 
  -3   2   8     7576.33     7287.32     50.29 o 
  -2   2   8     4324.20     4056.60     26.44 o 
  -1   2   8     1204.21     1207.73     13.47 o 
   0   2   8     2200.85     2325.99     19.33 o 
   1   2   8     4838.14     4658.82     33.90 o 
   2   2   8     3046.49     2838.77     26.68 o 
   3   2   8      266.26      303.23      6.93 o 
   4   2   8      386.49      379.06     10.37 o 
   5   2   8      793.56      821.93     16.40 o 
   6   2   8       46.22       46.77      5.67 o 
   7   2   8     1182.36     1176.38     25.52 o 
   8   2   8      444.37      448.07     14.99 o 
   9   2   8       28.62       28.51      8.23 o 
 -11   3   8      393.88      436.99     17.27 o 
 -10   3   8      597.34      646.47     27.63 o 
  -9   3   8      314.92      329.78     26.89 o 
  -8   3   8     1490.25     1552.06     42.93 o 
  -7   3   8      838.26      831.13     14.42 o 
  -6   3   8     1537.85     1553.53     14.56 o 
  -5   3   8       44.16       41.77      2.54 o 
  -4   3   8     5007.36     4974.32     30.01 o 
  -3   3   8     2284.54     2341.50     17.89 o 
  -2   3   8     2320.21     2376.93     15.97 o 
  -1   3   8       37.57       71.04      4.07 o 
   0   3   8      982.33     1177.48     12.48 o 
   1   3   8       99.65      125.74      4.86 o 
   2   3   8     3427.53     3313.84     26.04 o 
   3   3   8     4290.54     4262.20     37.31 o 
   4   3   8       80.65       87.36      5.78 o 
   5   3   8     1183.55     1176.45     16.77 o 
   6   3   8     2723.90     2773.82     37.29 o 
   7   3   8      460.15      467.11     14.77 o 
   8   3   8        4.16       -2.27      4.92 o 
   9   3   8       82.38       77.47      8.54 o 
 -10   4   8       15.40       18.90      6.68 o 
  -9   4   8      583.87      568.42     17.10 o 
  -8   4   8       10.35        9.53      3.92 o 
  -7   4   8      665.77      661.57     25.89 o 
  -6   4   8      110.56      119.49      5.78 o 
  -5   4   8      735.55      768.04     12.00 o 
  -4   4   8        9.18       11.74      2.02 o 
  -3   4   8     6893.59     6656.89     42.14 o 
  -2   4   8     5437.51     5260.62     34.45 o 
  -1   4   8       24.48       27.24      2.61 o 
   0   4   8      473.16      440.51      8.68 o 
   1   4   8      682.88      601.59     10.32 o 
   2   4   8     3372.46     3344.41     26.58 o 
   3   4   8       67.04       71.74      5.00 o 
   4   4   8     2380.66     2434.69     25.97 o 
   5   4   8       58.18       63.62      4.73 o 
   6   4   8      531.42      527.79     14.60 o 
   7   4   8       11.41        7.52      8.95 o 
   8   4   8      197.72      221.29     11.30 o 
   9   4   8        0.18        2.50      9.18 o 
 -10   5   8      156.38      193.89     17.18 o 
  -9   5   8       12.59       17.98      8.08 o 
  -8   5   8      921.48      947.70     29.09 o 
  -7   5   8     1348.89     1378.60     25.43 o 
  -6   5   8      104.68       89.96      7.45 o 
  -5   5   8       11.05       11.16      4.27 o 
  -4   5   8      571.74      533.49     13.53 o 
  -3   5   8      769.05      723.38     10.38 o 
  -2   5   8        2.91        5.97      2.29 o 
  -1   5   8      714.45      701.69     10.06 o 
   0   5   8      237.95      243.40      8.46 o 
   1   5   8     1121.21     1069.94     15.18 o 
   2   5   8     2822.52     2765.48     33.93 o 
   3   5   8      614.20      601.18     11.27 o 
   4   5   8      835.11      842.94     18.22 o 
   5   5   8      397.84      393.37     12.87 o 
   6   5   8      568.78      568.77     15.90 o 
   7   5   8      435.60      441.28     14.82 o 
   8   5   8        6.21        6.54      6.62 o 
   9   5   8       43.20       43.69      9.80 o 
 -10   6   8        0.62       -7.45      8.72 o 
  -9   6   8        5.67        6.69      8.25 o 
  -8   6   8       71.45       69.91     16.36 o 
  -7   6   8       37.23       39.65      6.42 o 
  -6   6   8     1333.34     1378.97     25.20 o 
  -5   6   8        3.69        0.34      3.27 o 
  -4   6   8     1084.61     1008.97     18.14 o 
  -3   6   8      340.97      313.75      7.36 o 
  -2   6   8     2626.49     2524.70     23.58 o 
  -1   6   8     1676.51     1671.47     17.78 o 
   0   6   8      272.43      265.16     11.03 o 
   1   6   8     2890.03     2862.96     30.17 o 
   2   6   8       24.93       24.37      3.82 o 
   3   6   8      147.17      149.08      8.43 o 
   4   6   8      164.42      156.51     20.29 o 
   5   6   8      216.44      195.18     26.17 o 
   6   6   8        6.58        5.60      7.34 o 
   7   6   8      152.49      140.42      9.53 o 
   8   6   8       70.58       64.03      8.08 o 
  -9   7   8        8.90       21.92      9.52 o 
  -8   7   8       41.24       43.29      7.03 o 
  -7   7   8      807.81      810.95     43.50 o 
  -6   7   8      233.09      233.72     11.18 o 
  -5   7   8      298.05      298.84      9.71 o 
  -4   7   8       80.44       81.13      5.79 o 
  -3   7   8      320.87      324.88      7.97 o 
  -2   7   8       85.85       86.92      4.71 o 
  -1   7   8      289.79      293.65      8.95 o 
   0   7   8      518.49      508.84     11.44 o 
   1   7   8      428.69      442.61     10.81 o 
   2   7   8       74.78       74.85      5.31 o 
   3   7   8      472.22      480.64     15.34 o 
   4   7   8       70.78       71.30      8.93 o 
   5   7   8      272.17      281.00     12.44 o 
   6   7   8      662.28      661.99     19.76 o 
   7   7   8      175.51      158.61     10.21 o 
   8   7   8       54.42       51.03     11.51 o 
  -8   8   8        7.07        1.70      5.82 o 
  -7   8   8       15.74       14.22      6.69 o 
  -6   8   8      245.62      256.75     12.01 o 
  -5   8   8       14.77       19.30      5.45 o 
  -4   8   8       95.52       86.84      6.27 o 
  -3   8   8     1379.80     1343.05     25.09 o 
  -2   8   8      945.35      939.37     13.95 o 
  -1   8   8       18.37       20.36      4.81 o 
   0   8   8        2.86        5.99      3.59 o 
   1   8   8      262.37      264.27      9.12 o 
   2   8   8      251.66      231.97      8.56 o 
   3   8   8       38.68       32.50      6.23 o 
   4   8   8       65.39       64.74     13.90 o 
   5   8   8      317.14      319.93     13.79 o 
   6   8   8       73.12       77.72      6.83 o 
   7   8   8       98.01       83.37      8.81 o 
  -8   9   8       78.61       88.77     14.79 o 
  -7   9   8       23.41       31.19      7.01 o 
  -6   9   8       72.85       81.14     11.81 o 
  -5   9   8        1.73        0.12      4.86 o 
  -4   9   8       66.06       70.38      7.15 o 
  -3   9   8      155.14      157.70      8.02 o 
  -2   9   8      113.47      117.07      7.09 o 
  -1   9   8     1119.05     1068.07     37.85 o 
   0   9   8        1.46       -3.03      3.62 o 
   1   9   8       97.56      121.13      9.13 o 
   2   9   8       80.40       92.23      8.52 o 
   3   9   8      214.12      210.26     11.50 o 
   4   9   8        3.26       10.14      6.06 o 
   5   9   8      172.55      177.47     11.40 o 
   6   9   8       63.89       57.54      6.76 o 
  -7  10   8       27.38       27.90      7.31 o 
  -6  10   8        0.35       -1.49      5.36 o 
  -5  10   8       11.10       18.09      6.00 o 
  -4  10   8        4.29        2.53      4.42 o 
  -3  10   8      585.96      586.39     23.39 o 
  -2  10   8      233.05      221.48     11.16 o 
  -1  10   8       77.89       67.23      6.60 o 
   0  10   8      138.15      125.81      7.80 o 
   1  10   8      381.54      378.06     12.03 o 
   2  10   8       83.10       81.11      9.33 o 
   3  10   8       15.87       20.80      8.25 o 
   4  10   8       20.10       14.10      6.40 o 
   5  10   8       19.79       19.49      7.45 o 
  -5  11   8        4.78        3.68      9.82 o 
  -4  11   8       39.12       49.68     13.03 o 
  -3  11   8        3.07        4.05      7.38 o 
  -2  11   8       46.28       59.85     10.68 o 
  -1  11   8       11.98       20.44      5.45 o 
   0  11   8       18.30       19.24      5.57 o 
   1  11   8       80.85       86.93      7.42 o 
   2  11   8      224.92      239.36     20.42 o 
   3  11   8       30.95       31.00      7.63 o 
   4  11   8       14.67        8.29      7.07 o 
  -3  12   8       39.30       40.25      9.30 o 
  -2  12   8        6.86       20.28     12.10 o 
  -1  12   8        0.12       -3.82      5.19 o 
   0  12   8        3.04        2.60      5.53 o 
   1  12   8        0.45       -2.22      6.72 o 
   2  12   8      137.41      124.41     18.41 o 
 -11   1   9       10.70        2.66      6.82 o 
 -10   1   9        0.81        0.83      5.53 o 
  -9   1   9      121.78      123.80     12.27 o 
  -8   1   9       24.38       24.26      5.33 o 
  -7   1   9        0.14       -2.81      3.05 o 
  -6   1   9       25.20       21.49      3.52 o 
  -5   1   9        9.15        7.27      2.31 o 
  -4   1   9        0.93        1.64      1.94 o 
  -3   1   9      482.07      486.87      7.64 o 
  -2   1   9      119.99      110.34      3.82 o 
  -1   1   9       31.17       36.76      1.93 o 
   0   1   9      113.26      127.24      4.38 o 
   1   1   9        8.63       11.62      3.03 o 
   2   1   9     1271.12     1399.70     17.02 o 
   3   1   9      108.71      122.05      5.00 o 
   4   1   9      831.59      851.70     10.35 o 
   5   1   9       74.34       70.72      6.04 o 
   6   1   9       25.79       26.12      5.20 o 
   7   1   9       69.35       66.98      7.11 o 
   8   1   9      121.02      112.38     24.71 o 
   9   1   9      223.16      223.43     12.34 o 
 -11   2   9        0.56        0.84      6.73 o 
 -10   2   9      105.51       97.37      9.02 o 
  -9   2   9       38.79       29.25      6.30 o 
  -8   2   9      208.97      203.23     11.47 o 
  -7   2   9       78.78       79.44      5.34 o 
  -6   2   9       82.55       81.31      4.94 o 
  -5   2   9      566.68      552.31      8.96 o 
  -4   2   9      277.53      282.07      6.14 o 
  -3   2   9      823.36      781.88      9.94 o 
  -2   2   9      501.05      494.60      6.21 o 
  -1   2   9      214.22      214.96      6.79 o 
   0   2   9        0.63        3.38      1.59 o 
   1   2   9      758.76      756.52      9.66 o 
   2   2   9        4.98        2.77      2.37 o 
   3   2   9      723.18      730.60     11.26 o 
   4   2   9      159.25      169.14      7.47 o 
   5   2   9      595.58      620.67     16.32 o 
   6   2   9       56.64       58.85      6.19 o 
   7   2   9       28.41       25.93      5.80 o 
   8   2   9      536.16      525.54     37.47 o 
   9   2   9       49.97       40.57      7.52 o 
 -10   3   9        0.05       -0.58      6.03 o 
  -9   3   9      319.16      322.49     15.49 o 
  -8   3   9      162.86      152.77      7.21 o 
  -7   3   9       54.53       56.18      7.75 o 
  -6   3   9        9.85        6.83      2.58 o 
  -5   3   9      316.83      333.26      7.03 o 
  -4   3   9      788.19      767.57     10.40 o 
  -3   3   9      452.30      477.93      6.43 o 
  -2   3   9     1554.45     1566.60     12.10 o 
  -1   3   9      474.88      457.00      6.62 o 
   0   3   9      183.35      173.75      4.81 o 
   1   3   9        0.51        1.01      1.96 o 
   2   3   9      596.48      588.46      8.52 o 
   3   3   9       10.16       14.87      2.85 o 
   4   3   9      192.96      204.77      8.39 o 
   5   3   9      339.00      339.30      9.15 o 
   6   3   9      873.87      850.01     18.39 o 
   7   3   9      107.17       87.14      7.63 o 
   8   3   9      211.53      180.19     12.72 o 
   9   3   9       25.26       39.12      7.39 o 
 -10   4   9      103.43      109.77     14.01 o 
  -9   4   9      173.00      146.62     14.18 o 
  -8   4   9       38.90       37.41      6.34 o 
  -7   4   9      427.12      425.17     29.79 o 
  -6   4   9      370.71      378.93      8.04 o 
  -5   4   9       65.03       61.23      3.84 o 
  -4   4   9       10.16        3.78      2.43 o 
  -3   4   9      355.20      345.88      6.18 o 
  -2   4   9      184.29      181.43      4.68 o 
  -1   4   9      872.57      840.15      9.70 o 
   0   4   9     1343.70     1295.51     16.51 o 
   1   4   9      793.16      828.50     19.14 o 
   2   4   9        1.70       -0.96      2.34 o 
   3   4   9      111.11      122.66      9.32 o 
   4   4   9      946.61      933.91     18.65 o 
   5   4   9      131.84      123.83      7.63 o 
   6   4   9      445.55      414.48     19.68 o 
   7   4   9      187.43      167.02     13.88 o 
   8   4   9       11.35        3.77      7.91 o 
   9   4   9       11.04        4.10      9.61 o 
 -10   5   9       89.41       62.92     12.48 o 
  -9   5   9       71.42       98.13     12.69 o 
  -8   5   9      351.68      361.23     13.62 o 
  -7   5   9      104.32      112.92      8.17 o 
  -6   5   9      918.65      895.91     32.03 o 
  -5   5   9      746.59      729.70     16.44 o 
  -4   5   9      159.55      161.19      6.70 o 
  -3   5   9      268.91      299.93      6.93 o 
  -2   5   9      421.35      408.30      7.87 o 
  -1   5   9     3543.97     3481.85     40.26 o 
   0   5   9       61.26       60.20      4.64 o 
   1   5   9       63.64       53.92      4.33 o 
   2   5   9      107.48      111.09      5.80 o 
   3   5   9       69.61       81.89      6.50 o 
   4   5   9      151.66      146.76      9.18 o 
   5   5   9      513.05      499.83     14.64 o 
   6   5   9       79.71       96.32      7.75 o 
   7   5   9        8.96       10.15      5.14 o 
   8   5   9       81.48       86.44      8.73 o 
  -9   6   9       20.51       27.00      9.86 o 
  -8   6   9       81.71       91.50     11.23 o 
  -7   6   9      463.55      466.08     41.19 o 
  -6   6   9      705.68      679.27     17.67 o 
  -5   6   9       75.72       81.22      5.65 o 
  -4   6   9       85.32       88.15      5.60 o 
  -3   6   9       39.03       47.41      4.18 o 
  -2   6   9      271.10      263.47      6.88 o 
  -1   6   9      152.42      153.20      6.73 o 
   0   6   9     2724.10     2686.60     33.13 o 
   1   6   9      302.59      307.92      8.69 o 
   2   6   9      185.83      191.90      7.28 o 
   3   6   9       21.58       19.52      4.92 o 
   4   6   9      129.76      150.31      9.01 o 
   5   6   9      496.09      507.17     15.58 o 
   6   6   9       38.67       49.90      7.14 o 
   7   6   9       37.47       48.45      7.26 o 
   8   6   9        8.06        0.94     12.46 o 
  -9   7   9       71.01       68.47     12.31 o 
  -8   7   9      127.04      142.32     10.07 o 
  -7   7   9       23.91       20.70      5.94 o 
  -6   7   9      183.24      183.05     13.37 o 
  -5   7   9     1584.98     1611.26     22.92 o 
  -4   7   9      366.26      376.71     10.53 o 
  -3   7   9       32.62       31.13      3.70 o 
  -2   7   9      167.82      171.77      6.16 o 
  -1   7   9      944.27      948.03     15.82 o 
   0   7   9      436.88      452.32     10.96 o 
   1   7   9        1.64       -1.41      3.49 o 
   2   7   9      174.21      181.37      8.33 o 
   3   7   9       17.77       19.09      5.44 o 
   4   7   9       71.35       83.19      7.84 o 
   5   7   9       60.95       70.38      7.83 o 
   6   7   9       73.79       86.17      6.91 o 
   7   7   9        8.87       10.66      5.97 o 
  -8   8   9       28.23       29.80      8.97 o 
  -7   8   9       78.03       69.54      8.03 o 
  -6   8   9      153.52      136.15      9.49 o 
  -5   8   9      230.54      239.16     11.57 o 
  -4   8   9      341.05      357.50     10.95 o 
  -3   8   9      749.36      756.26     12.77 o 
  -2   8   9       17.77       26.21      4.09 o 
  -1   8   9        6.29        5.67      4.95 o 
   0   8   9      244.29      262.53     12.89 o 
   1   8   9     1035.86     1057.89     17.99 o 
   2   8   9       95.77       88.06      6.10 o 
   3   8   9      804.01      793.38     20.06 o 
   4   8   9      361.45      367.41     14.08 o 
   5   8   9        0.72        1.78      5.56 o 
   6   8   9        2.25       -3.26      3.99 o 
   7   8   9       43.92       37.98      7.94 o 
  -7   9   9       23.00       25.65      6.94 o 
  -6   9   9       15.91        9.56      8.63 o 
  -5   9   9      380.29      438.38     43.48 o 
  -4   9   9      924.60      937.18     18.18 o 
  -3   9   9        0.14        0.57      3.89 o 
  -2   9   9      725.61      726.64     18.27 o 
  -1   9   9       30.92       34.25      6.40 o 
   0   9   9      110.69      104.44      6.87 o 
   1   9   9       41.11       47.86      5.48 o 
   2   9   9      505.27      510.07     16.59 o 
   3   9   9      143.45      140.77     10.07 o 
   4   9   9       88.53       77.66      8.80 o 
   5   9   9      303.74      276.46     13.63 o 
   6   9   9        8.42        8.52      5.54 o 
  -6  10   9       63.54       58.90      8.15 o 
  -5  10   9       34.64       18.40      8.00 o 
  -4  10   9       80.64       76.34      7.08 o 
  -3  10   9      447.04      456.89     19.26 o 
  -2  10   9      120.03      118.63      7.79 o 
  -1  10   9      356.45      344.78     11.66 o 
   0  10   9      219.48      227.54      9.94 o 
   1  10   9        6.74        8.95      4.80 o 
   2  10   9       19.18        5.12      6.12 o 
   3  10   9      211.76      225.59     33.30 o 
   4  10   9      266.00      256.68     13.49 o 
   5  10   9       60.21       42.71     13.18 o 
  -5  11   9      183.44      194.27     19.42 o 
  -4  11   9      135.07      118.99     15.66 o 
  -3  11   9        1.58       -7.38      6.37 o 
  -2  11   9       90.84      101.96     11.97 o 
  -1  11   9      360.05      375.58     12.73 o 
   0  11   9       27.56       23.78      5.73 o 
   1  11   9      434.80      433.40     13.57 o 
   2  11   9       31.58       37.58     11.34 o 
   3  11   9        0.73       -6.52      6.52 o 
  -2  12   9       97.04       84.83      9.58 o 
  -1  12   9       57.45       75.93      8.04 o 
   0  12   9      295.21      333.65     15.73 o 
   1  12   9      178.77      161.06     12.44 o 
 -11   0  10      285.39      310.30     21.54 o 
 -10   0  10       16.04       -3.26      7.74 o 
  -9   0  10      128.48      130.63     13.12 o 
  -8   0  10      657.51      670.41     24.37 o 
  -7   0  10     3614.89     3608.62     44.16 o 
  -6   0  10      404.50      394.86     12.25 o 
  -5   0  10     3709.51     3597.43     42.00 o 
  -4   0  10     6526.25     6360.49     65.59 o 
  -3   0  10     5790.83     5609.83     58.13 o 
  -2   0  10     2641.44     2560.95     37.30 o 
  -1   0  10      532.09      508.16      8.06 o 
   0   0  10     2212.57     2191.96     40.92 o 
   1   0  10       34.26       26.53      5.37 o 
   2   0  10     1071.82     1111.17     26.24 o 
   3   0  10      375.16      376.86      9.60 o 
   4   0  10       44.45       53.71      3.90 o 
   5   0  10      599.18      598.39     20.95 o 
   6   0  10     1925.05     2005.56     44.05 o 
   7   0  10      222.37      241.45     16.16 o 
   8   0  10        9.69        6.73      8.17 o 
   9   0  10      320.42      360.36     21.92 o 
 -11   1  10       36.88       35.63     10.43 o 
 -10   1  10       48.81       47.92      7.82 o 
  -9   1  10      372.41      366.46     13.84 o 
  -8   1  10      667.76      678.85     31.93 o 
  -7   1  10       15.36       14.61      5.43 o 
  -6   1  10     1019.19      992.73     13.06 o 
  -5   1  10      504.90      489.47      8.63 o 
  -4   1  10     1186.89     1147.55     13.30 o 
  -3   1  10     4010.79     4013.09     31.38 o 
  -2   1  10     5249.62     5236.35     38.95 o 
  -1   1  10     1325.68     1292.91     12.89 o 
   0   1  10     1911.63     1785.92     33.62 o 
   1   1  10     6662.82     6497.47     96.80 o 
   2   1  10     1967.04     1886.08     20.77 o 
   3   1  10       42.53       45.16      3.73 o 
   4   1  10     1142.66     1202.55     20.65 o 
   5   1  10     1207.65     1241.43     25.86 o 
   6   1  10      136.18      126.62      8.06 o 
   7   1  10       18.82       12.69     10.62 o 
   8   1  10      186.53      171.92     10.74 o 
   9   1  10       19.27       12.06      6.61 o 
 -10   2  10      203.93      216.76     12.04 o 
  -9   2  10      129.94      139.73      9.39 o 
  -8   2  10     1538.72     1561.21     27.42 o 
  -7   2  10     2138.82     2118.21     25.54 o 
  -6   2  10      155.71      152.94      5.48 o 
  -5   2  10     1126.33     1063.96     17.69 o 
  -4   2  10     5177.65     5063.04     38.42 o 
  -3   2  10     5369.19     5285.76     39.29 o 
  -2   2  10      176.16      182.95      4.08 o 
  -1   2  10      894.08      901.16     10.60 o 
   0   2  10      820.71      836.28      9.47 o 
   1   2  10        0.56       -0.66      1.83 o 
   2   2  10      752.77      774.25     12.25 o 
   3   2  10      962.79      946.86     13.50 o 
   4   2  10       19.64       15.97      4.11 o 
   5   2  10      953.09      934.33     30.72 o 
   6   2  10     1876.35     1856.42     29.55 o 
   7   2  10      201.35      226.19     11.25 o 
   8   2  10      160.87      147.46      9.98 o 
   9   2  10      145.69      156.48     11.15 o 
 -10   3  10        7.34        5.67     12.97 o 
  -9   3  10      621.28      601.44     17.56 o 
  -8   3  10       75.41       76.95      5.78 o 
  -7   3  10      170.39      197.26      7.99 o 
  -6   3  10       58.13       54.13      4.05 o 
  -5   3  10      396.24      398.72      7.88 o 
  -4   3  10       15.61       20.23      2.71 o 
  -3   3  10     4261.41     4207.52     24.44 o 
  -2   3  10     5325.34     5374.75     31.80 o 
  -1   3  10      277.72      317.64      5.97 o 
   0   3  10     1222.15     1223.11     13.55 o 
   1   3  10     3558.89     3511.31     28.54 o 
   2   3  10     3362.61     3312.70     27.08 o 
   3   3  10       29.45       35.28      3.81 o 
   4   3  10      752.52      778.26     15.83 o 
   5   3  10      611.79      604.85     22.26 o 
   6   3  10       71.81       76.99      7.00 o 
   7   3  10       32.15       21.14     12.78 o 
   8   3  10       23.58       29.13      9.22 o 
   9   3  10        2.53        0.80      8.84 o 
 -10   4  10      174.10      190.97     17.94 o 
  -9   4  10       88.44       77.27     12.06 o 
  -8   4  10      801.63      767.85     19.23 o 
  -7   4  10      452.66      474.96     15.68 o 
  -6   4  10      531.20      530.84      9.76 o 
  -5   4  10        4.37        8.95      2.81 o 
  -4   4  10     2695.71     2691.82     27.08 o 
  -3   4  10     2418.70     2373.64     19.42 o 
  -2   4  10       20.69       19.24      2.45 o 
  -1   4  10      441.68      437.46      7.09 o 
   0   4  10      617.98      589.99     14.61 o 
   1   4  10      443.83      457.54      9.67 o 
   2   4  10      572.12      558.09     10.89 o 
   3   4  10     1132.66     1128.05     16.26 o 
   4   4  10        2.59        0.08      3.67 o 
   5   4  10      364.69      366.56     29.28 o 
   6   4  10      130.92      157.67     13.08 o 
   7   4  10      590.31      554.25     23.74 o 
   8   4  10       26.89       25.14      9.61 o 
 -10   5  10        9.88        6.01      9.99 o 
  -9   5  10       48.48       61.10     11.59 o 
  -8   5  10      248.95      267.43     12.07 o 
  -7   5  10       22.65       26.24      5.89 o 
  -6   5  10      231.60      268.94     11.38 o 
  -5   5  10      160.78      160.94      6.92 o 
  -4   5  10        6.89        9.79      3.36 o 
  -3   5  10     1395.69     1400.81     16.50 o 
  -2   5  10      991.00     1004.31     13.02 o 
  -1   5  10      140.70      152.55      6.19 o 
   0   5  10      397.68      372.39      9.16 o 
   1   5  10     2454.47     2371.38     26.42 o 
   2   5  10     1977.18     1950.80     23.38 o 
   3   5  10      205.62      199.19      9.52 o 
   4   5  10      159.17      154.95      8.84 o 
   5   5  10      405.19      379.56     20.65 o 
   6   5  10      165.87      192.73     10.30 o 
   7   5  10        0.86        0.64      4.66 o 
   8   5  10       16.62       21.42      6.71 o 
  -9   6  10       23.79       21.45      9.52 o 
  -8   6  10      430.61      463.32     16.04 o 
  -7   6  10      765.44      799.52     40.07 o 
  -6   6  10      360.56      361.16     13.30 o 
  -5   6  10      215.11      227.89      8.47 o 
  -4   6  10      721.13      721.42     15.30 o 
  -3   6  10      420.71      435.21      8.84 o 
  -2   6  10      151.72      167.53      5.96 o 
  -1   6  10      396.51      370.38      9.45 o 
   0   6  10      598.07      580.52     12.50 o 
   1   6  10       76.47       81.55      6.56 o 
   2   6  10      142.99      138.88      6.47 o 
   3   6  10      106.52      116.02     12.63 o 
   4   6  10        9.61        3.04      4.64 o 
   5   6  10      149.50      169.63     12.63 o 
   6   6  10      440.14      409.22     14.27 o 
   7   6  10      109.30       97.65      8.68 o 
  -9   7  10       24.86       21.22      7.27 o 
  -8   7  10      165.77      168.00     18.34 o 
  -7   7  10       48.35       41.50      6.91 o 
  -6   7  10      224.04      229.17     11.56 o 
  -5   7  10       12.74        2.98      3.88 o 
  -4   7  10       19.51       25.63      4.48 o 
  -3   7  10       86.22       97.55      5.90 o 
  -2   7  10      326.92      345.79      8.40 o 
  -1   7  10       34.54       34.90      6.40 o 
   0   7  10     1072.37     1023.16     26.07 o 
   1   7  10     1663.25     1609.24     22.13 o 
   2   7  10      434.07      435.12     11.17 o 
   3   7  10       15.11       19.23      5.55 o 
   4   7  10      128.06      127.93      9.27 o 
   5   7  10      177.00      218.95     11.79 o 
   6   7  10       22.58       22.86      5.41 o 
   7   7  10       18.09       13.67      6.60 o 
  -8   8  10       80.99       89.91      9.33 o 
  -7   8  10      406.87      448.12     16.41 o 
  -6   8  10      105.01      108.19      8.91 o 
  -5   8  10       59.46       51.64     10.77 o 
  -4   8  10      157.24      163.90      8.05 o 
  -3   8  10      277.35      268.03      8.12 o 
  -2   8  10       85.91       87.07      6.27 o 
  -1   8  10      180.44      181.00      9.05 o 
   0   8  10      222.81      208.36      8.51 o 
   1   8  10       49.80       44.13      5.14 o 
   2   8  10       13.71       -0.34      4.78 o 
   3   8  10        2.05        3.92      5.47 o 
   4   8  10        2.10        1.67      5.31 o 
   5   8  10      312.39      309.75     14.21 o 
   6   8  10      239.15      211.76     11.70 o 
  -7   9  10        9.45        8.28      8.57 o 
  -6   9  10       10.83       10.30      6.00 o 
  -5   9  10       55.87       47.29      7.36 o 
  -4   9  10       17.53        6.41      8.76 o 
  -3   9  10       22.23       39.72      4.58 o 
  -2   9  10       52.45       51.03      8.33 o 
  -1   9  10       40.19       34.22      5.18 o 
   0   9  10      250.98      264.32     11.96 o 
   1   9  10      266.45      269.09      9.91 o 
   2   9  10      176.55      168.71     10.59 o 
   3   9  10        3.35       11.74      6.19 o 
   4   9  10       32.27       36.30      7.13 o 
   5   9  10      107.83       97.01     11.45 o 
  -6  10  10       18.71       25.95      7.35 o 
  -5  10  10        2.51       -5.00      5.27 o 
  -4  10  10      106.91       99.50      7.80 o 
  -3  10  10       36.35       38.21      8.87 o 
  -2  10  10        5.20        2.00      4.72 o 
  -1  10  10        0.46        4.12      4.68 o 
   0  10  10       29.78       28.58      5.52 o 
   1  10  10       26.40       28.51      5.54 o 
   2  10  10       31.67       36.55      9.84 o 
   3  10  10        5.76        9.55      6.47 o 
   4  10  10       24.84       24.23      7.57 o 
  -4  11  10        1.92        9.30      6.50 o 
  -3  11  10       72.47       80.53     10.37 o 
  -2  11  10       21.66       22.83      5.94 o 
  -1  11  10       86.08       82.46      7.67 o 
   0  11  10       10.35        3.49      5.15 o 
   1  11  10       96.59       93.40      9.80 o 
   2  11  10       46.33       46.62      8.88 o 
   3  11  10      104.09      106.30     29.45 o 
 -10   1  11        6.61       11.21      6.34 o 
  -9   1  11       29.28       41.82     14.35 o 
  -8   1  11       60.81       69.80      7.07 o 
  -7   1  11       16.14       12.20      3.17 o 
  -6   1  11        7.15        7.85      2.89 o 
  -5   1  11      659.37      650.67     11.45 o 
  -4   1  11        5.89        2.48      2.22 o 
  -3   1  11     1022.37     1009.50     12.40 o 
  -2   1  11      318.29      295.08      6.30 o 
  -1   1  11      655.12      660.03     11.92 o 
   0   1  11       46.87       52.72      3.57 o 
   1   1  11       29.88       23.14      4.31 o 
   2   1  11      341.84      347.66      8.33 o 
   3   1  11      240.64      231.04      7.70 o 
   4   1  11      108.62      110.00      6.66 o 
   5   1  11       23.84       18.41      4.86 o 
   6   1  11        8.42       -2.01      8.08 o 
   7   1  11        2.67        8.50      5.28 o 
   8   1  11       53.80       51.74      9.80 o 
 -10   2  11       70.85       79.88      8.88 o 
  -9   2  11      173.18      176.46     16.61 o 
  -8   2  11        1.43        8.24      7.04 o 
  -7   2  11      384.02      384.10      8.83 o 
  -6   2  11       61.26       58.46      7.13 o 
  -5   2  11      501.15      478.07      8.78 o 
  -4   2  11      850.83      842.94     11.53 o 
  -3   2  11       19.36       19.19      2.84 o 
  -2   2  11     1211.20     1198.65     19.10 o 
  -1   2  11        7.64        8.39      2.40 o 
   0   2  11       43.31       37.26      3.00 o 
   1   2  11      242.49      236.20      7.43 o 
   2   2  11      437.17      416.87     17.52 o 
   3   2  11      236.56      242.15      8.84 o 
   4   2  11       23.94       20.58      4.25 o 
   5   2  11        1.07        5.58      7.68 o 
   6   2  11      101.36      103.76      7.75 o 
   7   2  11        0.18       -9.14      6.09 o 
   8   2  11       66.94       69.64      8.20 o 
 -10   3  11       73.47       51.84     12.14 o 
  -9   3  11       15.22       31.02      9.94 o 
  -8   3  11      170.26      164.54     12.80 o 
  -7   3  11      456.91      479.14     11.49 o 
  -6   3  11        2.99        2.21      2.66 o 
  -5   3  11       24.06       18.10      2.98 o 
  -4   3  11        8.82       11.22      3.47 o 
  -3   3  11      328.68      332.61     10.53 o 
  -2   3  11       67.61       67.27      3.18 o 
  -1   3  11      246.46      234.74      5.86 o 
   0   3  11      462.16      450.61      8.06 o 
   1   3  11      379.35      353.44      7.35 o 
   2   3  11       28.32       31.22      3.68 o 
   3   3  11      166.40      168.18      5.43 o 
   4   3  11      138.33      147.16      7.70 o 
   5   3  11        9.59       -0.59      5.63 o 
   6   3  11        8.54       11.64      7.49 o 
   7   3  11        1.71       -2.88      6.81 o 
   8   3  11        1.01        0.59      7.53 o 
 -10   4  11        8.64       16.42     10.71 o 
  -9   4  11        0.81       10.28      8.93 o 
  -8   4  11        4.42        5.71      5.27 o 
  -7   4  11       38.42       29.39      5.79 o 
  -6   4  11      160.11      154.10      5.96 o 
  -5   4  11      847.01      839.81     13.52 o 
  -4   4  11       68.82       60.96      6.36 o 
  -3   4  11        0.05        1.61      2.52 o 
  -2   4  11       78.24       77.85      3.57 o 
  -1   4  11     1275.40     1233.33     17.82 o 
   0   4  11       56.05       53.96      4.23 o 
   1   4  11      259.64      244.75     13.37 o 
   2   4  11      219.97      223.68      9.73 o 
   3   4  11      109.62      125.67      7.72 o 
   4   4  11      104.15       93.53      9.10 o 
   5   4  11        6.96        6.26      4.55 o 
   6   4  11       15.74       14.58      5.25 o 
   7   4  11       23.77       18.11      5.77 o 
   8   4  11       76.28       90.43     13.37 o 
  -9   5  11       26.97       36.77     10.62 o 
  -8   5  11      146.11      130.18      9.42 o 
  -7   5  11      198.23      212.42     11.02 o 
  -6   5  11     1203.80     1230.55     19.33 o 
  -5   5  11       22.80       26.35      3.68 o 
  -4   5  11       73.74       67.63      5.22 o 
  -3   5  11       78.42       87.61      4.55 o 
  -2   5  11      318.20      311.74      7.31 o 
  -1   5  11        7.31        0.74      3.17 o 
   0   5  11     1400.80     1386.30     18.95 o 
   1   5  11      553.72      602.96     12.02 o 
   2   5  11       40.41       39.00      4.37 o 
   3   5  11       10.28       19.89      4.78 o 
   4   5  11      232.16      237.38     10.85 o 
   5   5  11      244.64      236.07     19.06 o 
   6   5  11       15.55       27.01      6.16 o 
   7   5  11      101.50       97.27      8.70 o 
  -9   6  11       59.17       44.94     11.17 o 
  -8   6  11      202.48      211.92     11.80 o 
  -7   6  11      199.91      204.54     11.03 o 
  -6   6  11      212.61      205.76     10.86 o 
  -5   6  11      565.62      560.49     15.14 o 
  -4   6  11       98.58      100.21      9.86 o 
  -3   6  11        1.99        3.84      2.77 o 
  -2   6  11      159.30      153.00      5.69 o 
  -1   6  11     1377.02     1361.33     19.29 o 
   0   6  11      300.14      303.03     11.41 o 
   1   6  11      231.32      241.51      8.34 o 
   2   6  11      461.06      475.42     14.26 o 
   3   6  11      505.60      473.50     14.48 o 
   4   6  11       62.03       54.03     12.27 o 
   5   6  11       67.58       65.93      7.58 o 
   6   6  11       80.31       86.38      8.18 o 
   7   6  11        1.66        2.95      5.85 o 
  -8   7  11        3.73        1.97      5.25 o 
  -7   7  11      130.58      130.53      9.84 o 
  -6   7  11      361.53      344.65     13.75 o 
  -5   7  11      146.06      151.88      8.52 o 
  -4   7  11       88.78      100.85      6.63 o 
  -3   7  11      214.02      213.39      7.17 o 
  -2   7  11      255.47      243.43      7.44 o 
  -1   7  11        9.29        9.54      3.92 o 
   0   7  11      386.21      394.94     10.68 o 
   1   7  11      499.60      526.07     12.29 o 
   2   7  11        9.91       10.87      4.10 o 
   3   7  11      227.83      203.71     17.52 o 
   4   7  11      348.52      362.10     14.17 o 
   5   7  11      216.85      224.18     18.49 o 
   6   7  11        2.87       -3.26      9.12 o 
  -8   8  11        9.16        3.55      9.18 o 
  -7   8  11        5.02        3.37      5.51 o 
  -6   8  11        6.27        6.58      5.53 o 
  -5   8  11      100.59      117.59      7.60 o 
  -4   8  11      696.33      716.70     17.46 o 
  -3   8  11        1.53        3.03      3.50 o 
  -2   8  11      856.83      832.97     16.22 o 
  -1   8  11      460.75      474.06     12.22 o 
   0   8  11      277.72      245.55      9.36 o 
   1   8  11        4.79        1.18      3.90 o 
   2   8  11      226.83      247.84     15.70 o 
   3   8  11      378.29      389.23     29.75 o 
   4   8  11        1.27        5.61      5.99 o 
   5   8  11       25.68       20.21      6.92 o 
   6   8  11       18.64       24.71      5.92 o 
  -7   9  11       10.96        3.85      6.79 o 
  -6   9  11       99.57      123.99     25.66 o 
  -5   9  11      393.71      440.69     16.37 o 
  -4   9  11       26.38       43.34      5.98 o 
  -3   9  11      493.93      498.84     11.40 o 
  -2   9  11       84.07       81.74      6.67 o 
  -1   9  11       71.02       63.51      6.30 o 
   0   9  11       50.77       61.66      6.09 o 
   1   9  11      258.86      271.04     10.35 o 
   2   9  11       47.66       48.66      7.64 o 
   3   9  11      314.78      344.11     15.06 o 
   4   9  11      367.73      365.19     15.55 o 
   5   9  11       52.67       47.22      8.72 o 
  -5  10  11      191.68      201.29     18.70 o 
  -4  10  11      240.01      250.56     10.92 o 
  -3  10  11        0.02       -1.17      9.65 o 
  -2  10  11      303.71      305.26     11.21 o 
  -1  10  11      609.83      632.15     20.26 o 
   0  10  11      295.49      302.64     11.35 o 
   1  10  11        0.98        7.84      6.03 o 
   2  10  11      157.05      169.57     11.66 o 
   3  10  11      135.46      143.30     14.85 o 
   4  10  11        0.40       -3.29     13.65 o 
  -3  11  11      155.28      142.39     12.36 o 
  -2  11  11      135.77      134.50      8.98 o 
  -1  11  11        3.95        2.81      5.45 o 
   0  11  11      192.56      195.89     10.25 o 
   1  11  11       96.04       91.23     17.37 o 
   2  11  11        3.55       -3.15      6.70 o 
 -10   0  12        3.53        0.00      8.76 o 
  -9   0  12      237.16      247.80     17.14 o 
  -8   0  12     2395.13     2467.82     52.43 o 
  -7   0  12       87.03       84.27      6.94 o 
  -6   0  12      811.95      789.89     18.98 o 
  -5   0  12       73.32       89.63      6.45 o 
  -4   0  12      299.24      311.55     10.27 o 
  -3   0  12     1171.54     1119.95     21.28 o 
  -2   0  12      832.48      811.35     18.39 o 
  -1   0  12      618.73      629.28     21.07 o 
   0   0  12     2613.97     2521.99     47.90 o 
   1   0  12     3683.36     3762.56     63.85 o 
   2   0  12      610.70      629.32     20.61 o 
   3   0  12      131.14      139.75      7.00 o 
   5   0  12     1949.88     1872.52     41.17 o 
   6   0  12      364.77      400.77     19.51 o 
   7   0  12       19.96       26.74      8.97 o 
   8   0  12       26.04       24.33      9.77 o 
 -10   1  12       41.07       36.40     10.13 o 
  -9   1  12        0.42        3.36      7.83 o 
  -8   1  12      213.06      231.37     11.16 o 
  -7   1  12     1121.80     1126.11     17.80 o 
  -6   1  12      173.09      164.33      5.95 o 
  -5   1  12     1826.06     1807.04     19.14 o 
  -4   1  12     1162.94     1171.29     14.26 o 
  -3   1  12     1223.24     1201.10     14.22 o 
  -2   1  12      124.56      119.79      4.62 o 
  -1   1  12     4317.63     4197.92     49.43 o 
   0   1  12     3874.64     3953.53     50.30 o 
   1   1  12      744.94      750.25     16.19 o 
   2   1  12       46.72       54.75      4.37 o 
   3   1  12      196.38      183.40      8.31 o 
   4   1  12      244.69      225.18     10.18 o 
   5   1  12       39.42       32.04      5.61 o 
   6   1  12      484.33      478.15     14.72 o 
   7   1  12       75.18       79.98      8.10 o 
   8   1  12       19.72       14.98      8.15 o 
 -10   2  12      142.36      149.32     11.04 o 
  -9   2  12      775.84      789.61     20.31 o 
  -8   2  12      499.66      524.24     12.67 o 
  -7   2  12      236.11      238.68      7.33 o 
  -6   2  12       11.37        7.81      2.94 o 
  -5   2  12      393.41      376.51      8.02 o 
  -4   2  12      490.26      497.96      9.06 o 
  -3   2  12      656.27      629.14      9.91 o 
  -2   2  12     1056.72     1065.24     15.42 o 
  -1   2  12       98.06       96.42      6.88 o 
   0   2  12      590.68      585.82      8.45 o 
   1   2  12     3635.71     3656.27     30.27 o 
   2   2  12     1647.71     1665.51     20.80 o 
   3   2  12       23.78       19.56      3.06 o 
   4   2  12      998.51      962.94     18.49 o 
   5   2  12     1126.31     1173.87     28.86 o 
   6   2  12      496.71      512.14     15.09 o 
   7   2  12       15.22       15.13      5.60 o 
   8   2  12       81.62       87.30     12.40 o 
 -10   3  12       86.51      101.52     14.98 o 
  -9   3  12       12.27       16.12      9.69 o 
  -8   3  12      377.43      404.15     14.39 o 
  -7   3  12       72.37       63.64      6.96 o 
  -6   3  12      287.78      288.50     13.04 o 
  -5   3  12        8.36       10.31      3.63 o 
  -4   3  12     5783.79     5591.66     51.29 o 
  -3   3  12     2516.18     2509.99     28.20 o 
  -2   3  12       44.37       49.43      3.80 o 
  -1   3  12      720.80      748.39     10.72 o 
   0   3  12     2367.25     2362.33     22.23 o 
   1   3  12     2259.77     2256.06     21.81 o 
   2   3  12        3.75        2.49      2.93 o 
   3   3  12      793.88      810.42     17.43 o 
   4   3  12       11.24       12.95      7.19 o 
   6   3  12       96.26       91.78     11.76 o 
   7   3  12      139.60      126.91     13.54 o 
   8   3  12        5.61      -10.41      6.94 o 
  -9   4  12      743.41      737.23     29.11 o 
  -8   4  12      799.08      804.41     20.60 o 
  -7   4  12      419.83      405.34     14.27 o 
  -6   4  12      295.27      281.34      7.81 o 
  -5   4  12     1287.85     1288.80     16.49 o 
  -4   4  12      272.04      266.90      7.54 o 
  -3   4  12      189.47      192.04      6.60 o 
  -2   4  12      617.64      653.99     13.86 o 
  -1   4  12       92.93       80.66      4.22 o 
   0   4  12      327.32      346.40      7.71 o 
   1   4  12     1241.13     1216.91     18.92 o 
   2   4  12     1680.21     1648.99     21.42 o 
   3   4  12        7.07        6.53      4.37 o 
   4   4  12     1113.36     1137.01     22.48 o 
   5   4  12      998.86     1004.25     34.59 o 
   6   4  12      183.25      209.59     12.29 o 
   7   4  12        5.12       -3.87     10.88 o 
  -9   5  12       46.25       33.43     10.79 o 
  -8   5  12      462.87      438.08     15.87 o 
  -7   5  12      883.71      941.65     22.11 o 
  -6   5  12        3.23        2.83      3.16 o 
  -5   5  12      309.99      318.64      8.66 o 
  -4   5  12     1955.31     1871.10     20.98 o 
  -3   5  12     2282.67     2199.31     23.08 o 
  -2   5  12      117.36      102.50      4.74 o 
  -1   5  12      391.64      429.87     11.22 o 
   0   5  12     1395.71     1368.60     19.13 o 
   1   5  12      480.88      499.45     11.21 o 
   2   5  12        1.55        2.54      3.36 o 
   3   5  12      288.85      299.96     11.61 o 
   4   5  12       48.07       45.86      9.58 o 
   5   5  12       60.67       67.77      7.52 o 
   6   5  12       89.86       77.79      7.80 o 
   7   5  12       33.40       34.33      7.32 o 
  -9   6  12      398.48      340.18     22.22 o 
  -8   6  12      402.56      455.44     21.18 o 
  -7   6  12        0.05       -1.35      5.07 o 
  -6   6  12      140.47      168.34     10.08 o 
  -5   6  12      377.32      359.26     10.87 o 
  -4   6  12      142.72      111.53      6.86 o 
  -3   6  12       65.56       53.05      7.31 o 
  -2   6  12      386.57      373.87      8.72 o 
  -1   6  12      242.06      234.73      8.35 o 
   0   6  12      572.38      522.69     11.76 o 
   1   6  12      958.50      979.01     16.59 o 
   2   6  12      286.12      282.62      9.31 o 
   3   6  12        2.01        5.49      4.83 o 
   4   6  12      216.26      247.08     11.93 o 
   5   6  12      563.53      581.24     20.21 o 
   6   6  12      144.99      143.25      9.78 o 
   7   6  12       22.02       11.13      8.51 o 
  -8   7  12        2.80        0.80     12.59 o 
  -7   7  12      311.75      329.56     14.15 o 
  -6   7  12       65.72       69.71      9.20 o 
  -5   7  12      212.75      213.30      9.20 o 
  -4   7  12      484.64      481.44     12.67 o 
  -3   7  12      916.06      899.88     17.16 o 
  -2   7  12      244.93      261.75      9.17 o 
  -1   7  12      166.30      158.81      7.47 o 
   0   7  12      659.74      662.55     14.06 o 
   1   7  12       24.70       23.01      4.57 o 
   2   7  12       16.75       19.98      5.68 o 
   3   7  12       33.91       37.58      6.79 o 
   4   7  12      137.57      142.75     10.18 o 
   5   7  12        0.25       -2.87      6.69 o 
   6   7  12       96.82       91.78     10.64 o 
  -7   8  12       56.34       52.67      8.26 o 
  -6   8  12      104.65       92.62     18.70 o 
  -5   8  12      329.94      314.99     11.22 o 
  -4   8  12        3.16       -0.93      4.41 o 
  -3   8  12       12.60       10.80      4.58 o 
  -2   8  12       49.47       61.00      5.85 o 
  -1   8  12       36.59       39.81      5.28 o 
   0   8  12      117.54      116.64      7.12 o 
   1   8  12      324.31      333.45     11.07 o 
   2   8  12       71.38       50.24      7.40 o 
   3   8  12        8.35        9.75      5.78 o 
   4   8  12       84.41       87.00      9.03 o 
   5   8  12      164.10      161.90     11.60 o 
  -6   9  12        0.47       -0.20      6.05 o 
  -5   9  12      151.00      129.17     10.11 o 
  -4   9  12      237.21      256.95     10.77 o 
  -3   9  12       66.03       67.09      6.73 o 
  -2   9  12       15.04       12.27      4.73 o 
  -1   9  12       78.70       76.45      6.64 o 
   0   9  12      123.07      133.11      8.08 o 
   1   9  12        0.38       -0.76      4.25 o 
   2   9  12       12.18       14.14      6.33 o 
   3   9  12       17.12        9.40      6.52 o 
   4   9  12        4.88        1.71      6.51 o 
  -5  10  12        3.12       -1.04      7.83 o 
  -4  10  12       23.42       22.49      6.23 o 
  -3  10  12       34.86       24.34      7.75 o 
  -2  10  12        2.15       -3.67      4.43 o 
  -1  10  12       81.79       93.79     10.69 o 
   0  10  12        9.80       13.51      5.46 o 
   1  10  12        9.95       -2.66      6.03 o 
   2  10  12       36.82       32.92     10.68 o 
   3  10  12       42.57       56.04      8.95 o 
  -2  11  12       26.05       36.63      6.89 o 
  -1  11  12        1.62       15.40      8.46 o 
   0  11  12        0.19        6.16      5.75 o 
 -10   1  13       30.37       30.58     12.93 o 
  -9   1  13        3.79       -2.18      5.42 o 
  -8   1  13      105.91       89.38      6.48 o 
  -7   1  13        0.29       -4.29      2.86 o 
  -6   1  13       32.25       33.79      3.76 o 
  -5   1  13        0.83        3.40      2.71 o 
  -4   1  13       81.21       83.19      4.42 o 
  -3   1  13      279.69      260.13      6.79 o 
  -2   1  13      731.83      688.68     10.58 o 
  -1   1  13      160.53      158.32     20.80 o 
   0   1  13       97.99       99.46      7.16 o 
   1   1  13       66.00       71.34      6.44 o 
   2   1  13       18.16       18.18      3.90 o 
   3   1  13       39.63       43.09      4.48 o 
   4   1  13        8.79        5.69      3.33 o 
   5   1  13        2.37        1.53      4.34 o 
   6   1  13        0.35       -2.09     13.60 o 
   7   1  13        4.23        6.52      7.51 o 
   8   1  13        1.09        3.14      6.44 o 
 -10   2  13       27.77       23.10     11.51 o 
  -9   2  13       90.81       97.64     15.76 o 
  -8   2  13        7.28       14.04      4.42 o 
  -7   2  13        1.79       -0.83      3.00 o 
  -6   2  13       10.66       12.75      4.06 o 
  -5   2  13      125.70      110.80      5.11 o 
  -4   2  13       65.97       73.56      4.29 o 
  -3   2  13       11.68       14.62      3.01 o 
  -2   2  13      223.01      236.25     14.25 o 
  -1   2  13      107.00      123.25      7.61 o 
   0   2  13      308.52      311.94      7.78 o 
   1   2  13        1.15        2.29      2.53 o 
   2   2  13        1.79        3.02      2.66 o 
   3   2  13      182.48      179.61      7.17 o 
   4   2  13       20.33       29.84      5.32 o 
   5   2  13       14.34       16.59      7.45 o 
   6   2  13        0.01       -3.51      4.65 o 
   7   2  13        0.20        2.71      7.91 o 
  -9   3  13        3.16       -4.95      7.19 o 
  -8   3  13       31.62       32.37      6.51 o 
  -7   3  13       48.65       38.17      6.39 o 
  -6   3  13      256.44      227.80      8.55 o 
  -5   3  13      261.71      257.50      8.90 o 
  -4   3  13     1044.41      962.97     16.29 o 
  -3   3  13        2.14        1.06      3.35 o 
  -2   3  13      283.68      285.13      7.41 o 
  -1   3  13        1.59        1.36      3.31 o 
   0   3  13       54.65       53.65      3.80 o 
   1   3  13      178.88      169.18      5.91 o 
   2   3  13      114.61      130.51      6.18 o 
   3   3  13      237.00      245.68     10.24 o 
   4   3  13        0.72        6.29      4.68 o 
   6   3  13       20.44       27.76      9.22 o 
   7   3  13       58.94       42.10     10.45 o 
  -9   4  13       34.09       35.97     10.75 o 
  -8   4  13       49.33       66.56      7.97 o 
  -7   4  13        8.70        8.64      6.86 o 
  -6   4  13      218.13      242.18     11.63 o 
  -5   4  13      317.44      311.04      8.33 o 
  -4   4  13       24.30       25.88      3.67 o 
  -3   4  13      374.13      350.84      8.56 o 
  -2   4  13      296.81      317.52     12.66 o 
  -1   4  13        0.17        2.20      3.29 o 
   0   4  13        1.51        4.34      2.63 o 
   1   4  13        2.66        6.61      3.48 o 
   2   4  13       17.35       21.57      4.19 o 
   3   4  13      232.70      231.78     17.67 o 
   4   4  13      256.21      262.82     11.41 o 
   5   4  13       88.30       84.50     10.83 o 
   6   4  13        1.75       -2.31      4.83 o 
   7   4  13       32.58       30.51      7.12 o 
  -9   5  13       39.69       37.92     11.68 o 
  -8   5  13        3.21        1.89      7.28 o 
  -7   5  13      513.88      544.92     17.29 o 
  -6   5  13       75.93       64.83      5.16 o 
  -5   5  13      516.08      526.10     10.87 o 
  -4   5  13       11.77        5.14      3.12 o 
  -3   5  13        1.28        0.88      3.14 o 
  -2   5  13       16.85       15.38      4.18 o 
  -1   5  13      457.54      520.03     18.92 o 
   0   5  13      251.35      278.01     13.76 o 
   1   5  13       88.32       98.60      6.08 o 
   2   5  13      332.91      369.58     10.23 o 
   3   5  13      284.55      319.82     12.53 o 
   4   5  13      132.45      154.56     12.93 o 
   5   5  13       17.56       13.69      5.88 o 
   6   5  13       66.59       76.19      9.14 o 
  -8   6  13       20.89       15.39      9.29 o 
  -7   6  13      239.50      234.86     12.13 o 
  -6   6  13      564.36      575.77     17.68 o 
  -5   6  13       29.82       31.81      5.29 o 
  -4   6  13       79.96       76.60      6.32 o 
  -3   6  13        3.99        3.94      3.86 o 
  -2   6  13      378.37      408.27     14.59 o 
  -1   6  13      440.73      417.44     14.22 o 
   0   6  13      293.58      288.98      9.52 o 
   1   6  13      110.12      113.67      6.64 o 
   2   6  13       54.81       51.80      6.76 o 
   3   6  13       43.59       33.86      6.38 o 
   4   6  13      233.16      232.51     22.83 o 
   5   6  13      251.21      268.46     27.12 o 
   6   6  13        5.58        7.80      5.88 o 
  -8   7  13      193.96      208.03     12.83 o 
  -7   7  13       54.30       57.41     21.24 o 
  -6   7  13       18.22       23.14      8.82 o 
  -5   7  13      101.20       88.66      7.13 o 
  -4   7  13      178.64      202.28      9.06 o 
  -3   7  13       83.48       77.38      6.42 o 
  -2   7  13      344.73      328.12     20.44 o 
  -1   7  13      961.26      938.31     17.01 o 
   0   7  13      202.97      216.28      8.74 o 
   1   7  13       14.18       15.39      4.45 o 
   2   7  13      354.39      360.85     18.49 o 
   3   7  13      450.71      472.66     20.23 o 
   4   7  13       67.69       69.15      8.56 o 
   5   7  13       27.51       28.48      7.09 o 
  -7   8  13      102.41      103.66     10.42 o 
  -6   8  13      266.41      292.40     39.86 o 
  -5   8  13      364.96      364.13     12.41 o 
  -4   8  13        1.93        2.85      4.60 o 
  -3   8  13      901.46      896.49     18.25 o 
  -2   8  13      267.23      257.00     12.97 o 
  -1   8  13        0.16        0.31      4.07 o 
   0   8  13       63.02       71.32      7.66 o 
   1   8  13      370.76      401.63     12.18 o 
   2   8  13       75.60       72.13     13.99 o 
   3   8  13      238.86      271.90     13.46 o 
   4   8  13      190.32      196.10     12.35 o 
  -6   9  13       62.52       56.17      8.59 o 
  -5   9  13      146.17      159.10     11.23 o 
  -4   9  13      340.93      345.72     12.56 o 
  -3   9  13        2.26        2.87      6.46 o 
  -2   9  13      313.02      340.62     15.61 o 
  -1   9  13      361.12      367.22     12.13 o 
   0   9  13      131.06      147.46      8.53 o 
   1   9  13       23.36       24.32      6.92 o 
   2   9  13      350.92      372.14     15.67 o 
   3   9  13      206.23      195.88     12.52 o 
  -4  10  13        2.22       -1.93      5.13 o 
  -3  10  13      246.68      234.82     15.80 o 
  -2  10  13      139.85      136.93      8.78 o 
  -1  10  13        1.94       -1.70      5.07 o 
   0  10  13      107.54      113.55     13.04 o 
   1  10  13       46.42       59.69      8.81 o 
   2  10  13       44.19       59.17     11.98 o 
  -9   0  14      208.76      192.11     16.04 o 
  -8   0  14       56.98       71.94     10.75 o 
  -7   0  14      942.73      943.81     20.71 o 
  -6   0  14      375.46      390.27     16.74 o 
  -5   0  14      579.96      550.86     23.70 o 
  -4   0  14      578.97      569.84     24.71 o 
  -3   0  14       69.45       78.00      6.37 o 
  -2   0  14     1776.60     1696.83     39.95 o 
  -1   0  14        6.48        3.64      6.64 o 
   0   0  14     9686.44     9592.13    140.02 o 
   1   0  14      987.60     1010.88     29.24 o 
   2   0  14       77.09      101.85     10.66 o 
   3   0  14      234.30      241.59     15.85 o 
   5   0  14       71.88       67.28      9.77 o 
   6   0  14       15.64       19.76      8.08 o 
   7   0  14       88.72       96.69     12.65 o 
  -9   1  14      489.14      549.10     17.79 o 
  -8   1  14     1068.95     1041.09     22.65 o 
  -7   1  14      279.06      263.09      9.63 o 
  -6   1  14     1256.90     1203.82     16.18 o 
  -5   1  14     2226.80     2172.04     22.64 o 
  -4   1  14     1559.47     1534.34     17.81 o 
  -3   1  14     1362.28     1338.54     16.23 o 
  -2   1  14      120.87      104.00      5.90 o 
  -1   1  14      246.72      260.12     10.82 o 
   0   1  14       11.51       13.70      4.81 o 
   1   1  14      632.35      636.14     34.00 o 
   2   1  14      343.91      363.66      9.73 o 
   3   1  14      152.36      159.97      6.98 o 
   4   1  14      285.87      258.00     15.02 o 
   5   1  14      812.95      837.33     19.15 o 
   6   1  14      162.47      182.61     19.40 o 
   7   1  14       49.82       47.92      7.52 o 
  -9   2  14      104.65      106.81     13.75 o 
  -8   2  14       75.03       73.39     21.48 o 
  -7   2  14      171.06      195.73      8.46 o 
  -6   2  14      210.21      205.83      8.39 o 
  -5   2  14       48.42       47.92      5.02 o 
  -4   2  14     1666.48     1554.86     23.94 o 
  -3   2  14     2690.87     2635.71     30.29 o 
  -2   2  14      197.50      200.08      8.88 o 
  -1   2  14     2765.41     2746.79     42.59 o 
   0   2  14      791.99      777.71     16.69 o 
   1   2  14      368.03      346.41      9.75 o 
   2   2  14      224.61      217.99      8.55 o 
   3   2  14      489.37      486.32     15.40 o 
   4   2  14      669.02      727.20     25.26 o 
   6   2  14       51.99       56.70     10.03 o 
   7   2  14       47.94       52.73     11.04 o 
  -9   3  14      694.80      762.58     30.76 o 
  -8   3  14      351.89      374.62     25.88 o 
  -7   3  14        0.23        4.41      4.06 o 
  -6   3  14       65.53       81.28      6.20 o 
  -5   3  14     1947.48     1916.64     25.52 o 
  -4   3  14     2021.26     1970.36     35.31 o 
  -3   3  14      290.41      280.83      7.15 o 
  -2   3  14      808.30      832.73     16.72 o 
  -1   3  14       16.09       19.27      5.41 o 
   0   3  14      134.59      145.14      7.07 o 
   1   3  14      167.69      187.19      6.31 o 
   2   3  14      273.57      270.99      8.74 o 
   3   3  14       26.07       22.40     10.30 o 
   4   3  14      784.89      773.01     59.14 o 
   5   3  14      534.77      513.04     22.00 o 
   6   3  14       57.70       60.43     10.66 o 
   7   3  14        4.09        4.82      9.01 o 
  -9   4  14       18.10       12.65     10.71 o 
  -8   4  14       60.10       60.93      8.06 o 
  -7   4  14       72.51       72.24      8.02 o 
  -6   4  14       70.86       73.71      5.21 o 
  -5   4  14      119.23       97.86      6.11 o 
  -4   4  14      767.43      796.57     13.25 o 
  -3   4  14      834.02      829.19     13.48 o 
  -2   4  14       28.02       33.94      6.47 o 
  -1   4  14      639.48      682.82     21.88 o 
   0   4  14     1322.32     1280.87     19.84 o 
   1   4  14     1783.97     1701.49     22.56 o 
   2   4  14      238.97      220.41      8.37 o 
   3   4  14     1066.16     1041.08     21.70 o 
   4   4  14      172.00      194.31     10.35 o 
   5   4  14       31.58       31.06      8.84 o 
   6   4  14       20.57       17.26      6.03 o 
  -8   5  14      268.71      316.10     14.50 o 
  -7   5  14        2.74       15.18      5.82 o 
  -6   5  14      230.89      228.12      7.92 o 
  -5   5  14      695.05      684.29     12.81 o 
  -4   5  14      133.18      145.08      6.55 o 
  -3   5  14       28.63       25.46      4.08 o 
  -2   5  14      136.75      168.40      7.92 o 
  -1   5  14      934.88      861.54     20.42 o 
   0   5  14       10.00        8.86     12.91 o 
   1   5  14      636.08      608.00     13.22 o 
   2   5  14      284.21      301.62     13.44 o 
   3   5  14        9.93        3.45      5.19 o 
   4   5  14      490.80      486.86     15.96 o 
   5   5  14      421.57      387.99     20.14 o 
   6   5  14       99.28       97.62      9.14 o 
  -8   6  14        0.20        5.49      6.20 o 
  -7   6  14      167.90      175.05     11.19 o 
  -6   6  14        5.41        2.79      4.30 o 
  -5   6  14      271.09      279.54     10.50 o 
  -4   6  14      345.68      352.41     11.33 o 
  -3   6  14      431.55      414.99     12.06 o 
  -2   6  14        0.43       -2.62      5.18 o 
  -1   6  14      991.45      917.78     21.94 o 
   0   6  14     1103.73     1080.36     23.78 o 
   1   6  14      200.44      210.11      9.48 o 
   2   6  14       33.36       46.04      6.84 o 
   3   6  14      259.42      293.06     12.99 o 
   4   6  14      354.45      348.98     14.27 o 
   5   6  14        5.01       -1.62      5.87 o 
  -7   7  14       49.37       44.31      8.02 o 
  -6   7  14      330.70      351.33     14.76 o 
  -5   7  14      250.02      246.51     10.09 o 
  -4   7  14       50.68       55.56      7.42 o 
  -3   7  14        0.46        0.11      4.19 o 
  -2   7  14      329.24      287.63     13.55 o 
  -1   7  14      173.64      195.83     11.60 o 
   0   7  14       48.48       45.13      5.51 o 
   1   7  14       72.59       74.43      6.40 o 
   2   7  14        1.92       -1.65      5.25 o 
   3   7  14       80.03       96.43      9.25 o 
   4   7  14      141.67      147.39     11.07 o 
   5   7  14      109.38       86.11     14.13 o 
  -6   8  14       33.23       39.52      8.18 o 
  -5   8  14      149.04      160.15      9.82 o 
  -4   8  14      242.83      247.06     16.36 o 
  -3   8  14       20.79       17.59      8.46 o 
  -2   8  14        3.28        6.71      6.51 o 
  -1   8  14      201.97      220.14     12.80 o 
   0   8  14      565.29      580.43     20.61 o 
   1   8  14       20.14       12.49      7.04 o 
   2   8  14       20.46       22.33      9.58 o 
   3   8  14        1.67        0.99      8.02 o 
   4   8  14      104.77      121.50     11.66 o 
  -5   9  14       91.40       98.52      8.39 o 
  -4   9  14       93.63      106.88     10.04 o 
  -3   9  14        4.52       12.83      6.94 o 
  -2   9  14       18.65       17.11      9.14 o 
  -1   9  14       19.15       18.46     11.36 o 
   0   9  14       14.87        8.68      5.21 o 
   1   9  14        3.13       11.74      6.42 o 
   2   9  14        1.98       -1.18      6.18 o 
  -2  10  14        8.91        2.60      7.53 o 
  -1  10  14       11.72       17.89      7.97 o 
   0  10  14        8.50        6.25      5.29 o 
  -9   1  15        6.26        5.38      6.09 o 
  -8   1  15        7.47        9.15      4.59 o 
  -7   1  15        1.26       -1.02      3.22 o 
  -6   1  15       18.33       12.44      3.61 o 
  -5   1  15      193.46      173.70      9.33 o 
  -4   1  15        5.08        3.55      3.03 o 
  -3   1  15       35.83       46.52      4.10 o 
  -2   1  15       17.10       27.32      5.62 o 
  -1   1  15      825.42      760.10     18.49 o 
   0   1  15        1.60        0.91      4.38 o 
   1   1  15      377.60      347.87     12.66 o 
   2   1  15        2.73        4.06      3.73 o 
   3   1  15      191.73      176.63      8.31 o 
   4   1  15        1.81       -1.27      5.59 o 
   5   1  15      143.17      149.27      9.32 o 
   6   1  15       39.95       37.65      6.79 o 
  -9   2  15       11.28       13.12      9.39 o 
  -8   2  15       50.06       37.54      7.08 o 
  -7   2  15       10.27        0.42      4.10 o 
  -6   2  15      104.72      104.37      6.83 o 
  -5   2  15        1.09        1.76      3.73 o 
  -4   2  15      136.85      137.78      7.19 o 
  -3   2  15       12.03       18.60      4.11 o 
  -2   2  15      177.17      185.01      9.80 o 
  -1   2  15        0.60       -5.83      4.10 o 
   0   2  15      548.92      486.66     11.83 o 
   1   2  15      574.20      548.25     12.61 o 
   2   2  15      407.76      390.91     10.60 o 
   3   2  15        8.31       11.71      4.02 o 
   6   2  15        0.14       -5.88      7.24 o 
  -9   3  15       52.17       45.83     12.57 o 
  -8   3  15        0.84       -6.41      5.48 o 
  -7   3  15       83.95       92.45      6.86 o 
  -6   3  15       85.73       88.30      6.55 o 
  -5   3  15      166.26      159.56     10.65 o 
  -4   3  15        1.33        4.77      4.04 o 
  -3   3  15      367.25      366.10      8.26 o 
  -2   3  15      448.69      472.82     12.19 o 
  -1   3  15       86.03       78.11      5.94 o 
   0   3  15       31.78       21.65      4.57 o 
   1   3  15      224.55      207.14      8.36 o 
   2   3  15      373.47      392.38     13.66 o 
   3   3  15      207.85      207.91     10.31 o 
   4   3  15      107.98      111.26      8.44 o 
   5   3  15        3.30       11.76      7.66 o 
   6   3  15        4.32        2.39      5.47 o 
  -8   4  15      129.84      134.66     10.57 o 
  -7   4  15      194.34      207.92     17.43 o 
  -6   4  15       15.69       19.66      4.08 o 
  -5   4  15        1.02        0.32      3.26 o 
  -4   4  15       94.96      100.90      5.79 o 
  -3   4  15      182.36      162.69      6.82 o 
  -2   4  15       96.69       99.70      6.70 o 
  -1   4  15      320.05      292.43     13.10 o 
   0   4  15       75.44       99.86      6.63 o 
   1   4  15        6.83        2.02      4.92 o 
   2   4  15       64.05       42.56      5.05 o 
   3   4  15       19.85       19.37     12.91 o 
   4   4  15      244.44      250.30     17.86 o 
   5   4  15       15.57       15.23      8.12 o 
   6   4  15       84.54       80.00      8.72 o 
  -8   5  15       12.99       18.09      7.01 o 
  -7   5  15        5.80       -1.10      5.51 o 
  -6   5  15      262.71      274.55      8.84 o 
  -5   5  15       50.81       51.19      5.63 o 
  -4   5  15       24.41       36.28      4.48 o 
  -3   5  15      114.03      129.06      6.73 o 
  -2   5  15      823.75      801.57     16.41 o 
  -1   5  15      308.35      301.11     17.71 o 
   0   5  15       88.85      102.08     14.85 o 
   1   5  15      238.36      237.68     11.86 o 
   2   5  15        3.06        6.29      4.77 o 
   3   5  15        5.18       -7.08      4.72 o 
   4   5  15       22.65        8.41     12.21 o 
   5   5  15       60.11       60.05     10.75 o 
  -7   6  15      373.16      356.75     15.60 o 
  -6   6  15       35.43       51.22      9.07 o 
  -5   6  15       85.39       84.25      7.00 o 
  -4   6  15       85.98      103.13      8.38 o 
  -3   6  15       22.60       27.04      5.19 o 
  -2   6  15       12.78       15.77      5.77 o 
  -1   6  15      276.68      254.96     12.44 o 
   0   6  15      286.87      269.98     12.76 o 
   1   6  15       72.41       79.89      8.42 o 
   2   6  15      202.81      232.71     11.94 o 
   3   6  15      170.04      160.91     20.02 o 
   4   6  15        0.92       -6.05      7.74 o 
   5   6  15      143.42      158.52     15.19 o 
  -6   7  15      228.31      249.62     19.76 o 
  -5   7  15       40.58       52.18      6.50 o 
  -4   7  15       36.01       34.92      5.74 o 
  -3   7  15      289.42      278.23     25.28 o 
  -2   7  15      227.11      238.44     20.67 o 
  -1   7  15       47.15       52.16     10.09 o 
   0   7  15        2.48        3.39      5.74 o 
   1   7  15      220.65      221.75     12.97 o 
   2   7  15       72.89       89.68      8.79 o 
   3   7  15       40.29       22.71      6.96 o 
   4   7  15       94.85      111.78     10.39 o 
  -5   8  15       53.89       44.05      6.62 o 
  -4   8  15       82.64       81.68      7.43 o 
  -3   8  15       11.94       15.08      7.30 o 
  -2   8  15       48.12       52.68      8.65 o 
  -1   8  15      114.12      116.48     10.31 o 
   0   8  15        4.41       10.23      6.75 o 
   1   8  15       19.64       19.02      7.68 o 
   2   8  15      165.76      177.05     20.86 o 
   3   8  15      143.48      137.35     11.76 o 
  -4   9  15        6.56        2.71     10.75 o 
  -3   9  15      306.18      351.93     29.35 o 
  -2   9  15      143.50      165.81     20.88 o 
  -1   9  15       16.69       13.26      7.74 o 
   0   9  15       14.55        5.18      7.13 o 
   1   9  15       63.71       55.85      8.78 o 
  -9   0  16       12.49        8.51      9.35 o 
  -8   0  16      216.63      203.88     11.22 o 
  -7   0  16       64.15       69.27      7.66 o 
  -6   0  16     1010.35      973.83     21.41 o 
  -5   0  16     1962.90     1979.29     33.07 o 
  -4   0  16      657.03      638.52     16.54 o 
  -3   0  16       31.21       41.04      5.76 o 
  -2   0  16     1021.59      927.01     29.71 o 
  -1   0  16     2464.48     2373.41     51.63 o 
   0   0  16      334.16      363.54     19.17 o 
   1   0  16      260.10      267.73     16.88 o 
   2   0  16      416.59      448.38     20.95 o 
   3   0  16       49.18       34.12      5.89 o 
   5   0  16        7.04       -0.13      7.32 o 
   6   0  16       58.48       62.80     11.21 o 
  -8   1  16       61.10       69.61      8.17 o 
  -7   1  16      194.05      193.66      8.84 o 
  -6   1  16      431.72      468.91     12.37 o 
  -5   1  16       18.59       17.57      4.34 o 
  -4   1  16      564.87      582.22     14.04 o 
  -3   1  16      593.87      559.56     19.08 o 
  -2   1  16      162.84      177.99     10.05 o 
  -1   1  16      246.93      235.49     11.48 o 
   0   1  16     1468.42     1518.36     33.90 o 
   1   1  16      739.50      729.06     12.89 o 
   2   1  16      149.89      156.82      8.37 o 
   3   1  16      639.16      636.57     16.75 o 
   5   1  16      234.03      222.16     16.16 o 
   6   1  16        9.89       16.55      9.10 o 
  -8   2  16      160.16      170.62     11.07 o 
  -7   2  16        3.02       -0.26      4.31 o 
  -6   2  16      537.65      544.68     21.70 o 
  -5   2  16     1403.88     1403.90     22.05 o 
  -4   2  16      964.31      961.83     17.65 o 
  -3   2  16       16.36       10.90      3.93 o 
  -2   2  16     1003.55     1019.57     26.19 o 
  -1   2  16     1519.14     1542.26     45.24 o 
   0   2  16      347.09      342.15     12.02 o 
   1   2  16       13.77        8.82      4.68 o 
   2   2  16      305.76      292.85      9.85 o 
   3   2  16      274.58      254.83     11.51 o 
   4   2  16       42.56       60.51      9.82 o 
   5   2  16      277.12      301.08     18.45 o 
   6   2  16       29.03       21.20     10.11 o 
  -8   3  16        0.19        3.21      6.02 o 
  -7   3  16       55.38       57.28      4.76 o 
  -6   3  16       81.91       95.06      8.19 o 
  -5   3  16      142.86      147.72      8.00 o 
  -4   3  16      134.11      134.08      5.99 o 
  -3   3  16      696.80      744.21     13.22 o 
  -2   3  16        0.88       -1.38      3.82 o 
  -1   3  16      540.16      538.02     13.24 o 
   0   3  16      795.76      768.68     22.09 o 
   1   3  16      172.02      163.36      8.07 o 
   2   3  16        0.36       -3.88      4.91 o 
   3   3  16      391.79      401.37     21.28 o 
   4   3  16      798.46      838.24     28.22 o 
   5   3  16      101.28       92.59     11.85 o 
  -8   4  16      119.52      129.63     10.96 o 
  -7   4  16       24.97       48.26     19.42 o 
  -6   4  16      194.69      198.32      7.85 o 
  -5   4  16     1114.39     1064.92     16.71 o 
  -4   4  16      912.46      925.36     15.35 o 
  -3   4  16        1.98        4.05      4.09 o 
  -2   4  16      720.66      780.51     16.32 o 
  -1   4  16      458.31      460.11     12.61 o 
   0   4  16      198.73      182.92     14.52 o 
   1   4  16       13.59        5.38      5.65 o 
   2   4  16       54.12       35.47      7.76 o 
   3   4  16       79.92       58.65     11.55 o 
   4   4  16       10.42       11.79      6.04 o 
   5   4  16       31.30       21.50      8.93 o 
  -7   5  16      130.37      137.53     10.90 o 
  -6   5  16      105.19      102.02      6.53 o 
  -5   5  16       16.74       14.34      4.24 o 
  -4   5  16       61.03       54.81      5.17 o 
  -3   5  16       63.37       77.62      5.71 o 
  -2   5  16       36.28       28.23      5.50 o 
  -1   5  16      302.76      322.90     14.06 o 
   0   5  16      383.31      378.75     14.96 o 
   1   5  16      154.49      153.69     13.24 o 
   2   5  16       36.89       33.64     10.58 o 
   3   5  16      637.69      716.79     30.00 o 
   4   5  16       53.66       68.40      8.31 o 
  -7   6  16       16.95       10.38     10.11 o 
  -6   6  16      205.10      204.83      9.92 o 
  -5   6  16      352.09      394.09     12.81 o 
  -4   6  16       87.15       81.29      7.11 o 
  -3   6  16        2.72       -0.78      5.60 o 
  -2   6  16       95.11      119.78     23.13 o 
  -1   6  16      260.05      294.42     16.82 o 
   0   6  16      142.96      144.93     11.13 o 
   1   6  16       24.45       32.39      7.20 o 
   2   6  16       37.83       44.60     11.72 o 
   3   6  16        2.89       11.43      6.30 o 
   4   6  16       94.28       89.51      9.36 o 
  -6   7  16      222.80      218.09     13.13 o 
  -5   7  16        0.03        1.92      4.93 o 
  -4   7  16        1.52        0.59      5.64 o 
  -3   7  16        1.64        9.58      6.37 o 
  -2   7  16        6.11        3.23      6.30 o 
  -1   7  16      154.26      159.48     11.47 o 
   0   7  16      233.41      262.94     13.79 o 
   1   7  16       16.67       17.34      7.07 o 
   2   7  16       21.86       25.56     11.43 o 
   3   7  16       66.36       57.81      8.84 o 
  -4   8  16       35.83       33.80      8.90 o 
  -3   8  16       10.81        0.22      6.84 o 
  -2   8  16      109.55       89.28     10.16 o 
  -1   8  16      192.47      192.10     12.51 o 
   0   8  16        0.52        0.95      6.34 o 
   1   8  16       37.58       43.88     13.84 o 
  -8   1  17        3.24        1.52      5.73 o 
  -7   1  17        5.80       -0.56      5.16 o 
  -6   1  17       13.80        4.27      4.26 o 
  -5   1  17        3.10       -0.76      4.67 o 
  -4   1  17       94.93       91.92      6.70 o 
  -3   1  17        1.72        7.42      5.10 o 
  -2   1  17       58.23       55.18      7.28 o 
  -1   1  17       33.06       24.25      6.28 o 
   0   1  17        1.71        4.95      7.32 o 
   1   1  17       31.05       34.88      5.14 o 
   2   1  17        1.50        2.66      4.02 o 
   3   1  17       26.81       17.92      6.06 o 
   5   1  17        1.74       -9.71      6.47 o 
  -8   2  17        0.14        8.09      6.34 o 
  -7   2  17        2.29        1.00      4.49 o 
  -6   2  17        8.92        9.26      6.39 o 
  -5   2  17      123.00       98.79      6.98 o 
  -4   2  17        3.05       12.23      6.35 o 
  -3   2  17       63.02       55.54      7.55 o 
  -2   2  17        6.99        0.58      5.33 o 
  -1   2  17       61.71       63.38      5.30 o 
   0   2  17       21.37       27.16      5.38 o 
   1   2  17      158.74      138.14      7.70 o 
   2   2  17      247.98      268.06     10.47 o 
   3   2  17        1.69       -5.50      8.04 o 
   5   2  17        4.31        1.44      7.91 o 
  -7   3  17       58.07       77.28      6.01 o 
  -6   3  17       43.64       41.15      4.51 o 
  -5   3  17        8.74        6.90      3.49 o 
  -4   3  17      194.77      200.13      8.42 o 
  -3   3  17      121.37      131.10      7.80 o 
  -2   3  17       27.73       16.74      4.75 o 
  -1   3  17       56.01       56.84      6.50 o 
   0   3  17       61.11       62.52     10.08 o 
   1   3  17       12.12        9.93      4.67 o 
   2   3  17      108.22      111.98     10.54 o 
   3   3  17      233.67      222.84     17.81 o 
  -7   4  17       16.47       24.75      7.66 o 
  -6   4  17      138.88      168.21      8.68 o 
  -5   4  17       45.06       42.30      5.12 o 
  -4   4  17        1.03        2.74      3.78 o 
  -3   4  17       53.99       48.64      8.33 o 
  -2   4  17      212.29      207.21      9.34 o 
  -1   4  17       37.94       36.42      5.57 o 
   0   4  17      210.19      213.39      9.50 o 
   1   4  17      383.14      384.49     15.08 o 
   2   4  17      120.58      130.59     14.90 o 
   3   4  17       99.35       90.13     13.58 o 
   4   4  17       10.28       15.02     10.66 o 
  -6   5  17        3.88        6.91      4.42 o 
  -5   5  17       67.13       64.12      5.93 o 
  -4   5  17        6.00        5.04      3.95 o 
  -3   5  17       48.28       43.04      6.14 o 
  -2   5  17       17.67       23.67      5.55 o 
  -1   5  17      218.31      210.47     17.82 o 
   0   5  17      112.09      135.15     10.34 o 
   1   5  17       11.85        5.51      5.70 o 
   2   5  17       54.73       70.12     12.14 o 
   3   5  17       24.54       19.30     10.88 o 
   4   5  17       98.66       91.70     14.43 o 
  -6   6  17      148.23      148.83     12.54 o 
  -5   6  17       24.11       22.63      6.05 o 
  -4   6  17       14.03       19.29      5.47 o 
  -3   6  17       67.87       56.20      8.93 o 
  -2   6  17      194.11      197.58     12.25 o 
  -1   6  17      156.11      162.08     18.75 o 
   0   6  17       57.05       64.21      8.73 o 
   1   6  17      217.03      255.14     33.07 o 
   2   6  17      127.40      109.51     15.40 o 
   3   6  17       41.50       38.68     12.61 o 
  -4   7  17      123.66      144.64     11.58 o 
  -3   7  17       77.14       93.40     10.20 o 
  -2   7  17        1.56       10.03      6.83 o 
  -1   7  17       63.17       81.27      9.86 o 
   0   7  17       85.14       95.09     10.22 o 
   1   7  17       16.49        2.45     10.37 o 
   2   7  17       42.92       35.76     13.37 o 
  -2   8  17      133.43      132.27     13.96 o 
  -1   8  17       12.55       24.01      8.32 o 
  -7   0  18      428.80      463.87     24.25 o 
  -6   0  18     1095.72     1173.89     37.53 o 
  -5   0  18      159.20      167.91     15.61 o 
  -4   0  18        2.51        5.10      5.03 o 
  -3   0  18      158.81      162.45     14.85 o 
  -2   0  18      137.38      141.34     14.51 o 
  -1   0  18        2.30       -4.74      7.74 o 
   0   0  18      534.41      511.85     24.42 o 
   1   0  18      165.53      166.64     15.36 o 
   2   0  18       89.02      115.16     11.89 o 
  -7   1  18       58.60       54.97      6.55 o 
  -6   1  18       96.78       94.49      7.29 o 
  -5   1  18      568.89      590.86     14.64 o 
  -4   1  18      166.40      151.74     13.64 o 
  -3   1  18       36.72       40.99      7.26 o 
  -2   1  18     1073.71     1052.75     29.81 o 
  -1   1  18     1660.83     1696.90     31.86 o 
   0   1  18      277.70      305.89     13.74 o 
   1   1  18       24.42       32.64      5.31 o 
   2   1  18      293.78      295.64     17.26 o 
   3   1  18      209.19      202.78     15.49 o 
  -7   2  18      215.52      207.58     10.05 o 
  -6   2  18      430.45      416.41     13.11 o 
  -5   2  18      292.47      299.47     10.93 o 
  -4   2  18       15.08       11.57      4.84 o 
  -3   2  18      354.71      358.01     31.99 o 
  -2   2  18       61.49       60.90     13.96 o 
  -1   2  18       80.76       87.50      6.91 o 
   0   2  18      264.03      266.19     10.39 o 
   1   2  18       68.78       75.50      7.64 o 
   2   2  18       50.25       46.98      7.84 o 
   3   2  18      379.47      391.42     21.92 o 
  -7   3  18       12.17        9.95      4.64 o 
  -6   3  18       34.68       33.79      5.17 o 
  -5   3  18      189.63      177.06      7.88 o 
  -4   3  18      114.31      118.14      6.58 o 
  -3   3  18       87.22       89.77      7.18 o 
  -2   3  18      676.09      694.60     16.06 o 
  -1   3  18      624.20      645.26     25.50 o 
   0   3  18      215.88      216.19      9.59 o 
   1   3  18       55.72       47.11      5.96 o 
   2   3  18      401.06      419.22     23.10 o 
   3   3  18      188.46      213.19     18.11 o 
  -6   4  18      238.76      220.48      9.44 o 
  -5   4  18      182.34      198.23      8.36 o 
  -4   4  18       11.48        9.62      4.30 o 
  -3   4  18      141.84      170.11      9.18 o 
  -2   4  18       61.43       68.71      6.73 o 
  -1   4  18        1.76       11.03      5.34 o 
   0   4  18       74.00       62.35      6.56 o 
   1   4  18      154.13      152.34     10.98 o 
   2   4  18        8.17       -3.64      8.89 o 
  -5   5  18      148.44      142.83      7.77 o 
  -4   5  18      149.36      151.66      8.36 o 
  -3   5  18       52.72       54.08      7.64 o 
  -2   5  18      275.43      286.91     14.32 o 
  -1   5  18      368.08      380.67     15.79 o 
   0   5  18      105.21       93.29      9.55 o 
   1   5  18       47.32       62.68      8.76 o 
   2   5  18      221.52      241.58     19.89 o 
  -4   6  18        1.47       -7.69      6.46 o 
  -3   6  18       70.04       45.41      8.39 o 
  -2   6  18       53.66       51.45      8.80 o 
  -1   6  18       37.37       33.81      8.33 o 
   0   6  18       30.16       22.42     10.64 o 
   1   6  18        3.77        0.93     10.66 o 
  -2   7  18       93.74       78.15     10.03 o 
  -1   7  18      176.45      176.03     17.98 o 
  -6   1  19       15.10       14.14      5.46 o 
  -5   1  19        5.37        3.19      4.75 o 
  -4   1  19        1.36       -1.42      4.27 o 
  -3   1  19       65.88       78.74      8.66 o 
  -2   1  19       38.19       52.77      7.82 o 
  -1   1  19        0.03       -3.98      5.47 o 
   0   1  19        0.05        3.78      3.98 o 
   1   1  19       22.90       16.21      5.34 o 
   2   1  19       13.47       16.63      5.52 o 
  -6   2  19        0.59        2.14      4.96 o 
  -5   2  19        1.58        2.46      4.57 o 
  -4   2  19      206.87      207.32      9.69 o 
  -3   2  19       58.22       83.43     11.43 o 
  -2   2  19       13.24       17.74      5.40 o 
  -1   2  19        1.37        6.92      5.68 o 
   0   2  19        4.74        9.25      9.34 o 
   1   2  19        3.31        2.23      4.76 o 
   2   2  19       26.55       21.33     12.10 o 
   3   2  19       41.76       30.38     10.71 o 
  -6   3  19       31.82       30.50      5.53 o 
  -5   3  19       19.83       15.38      4.56 o 
  -4   3  19        1.44        3.22      4.72 o 
  -3   3  19       46.12       42.59     11.02 o 
  -2   3  19       46.91       60.56      6.67 o 
  -1   3  19       12.17        6.98      4.92 o 
   0   3  19       21.50       35.78      9.14 o 
   1   3  19       20.33       15.16      7.39 o 
   2   3  19       19.94       26.70     11.04 o 
  -5   4  19       62.42       53.81      6.07 o 
  -4   4  19       30.94       26.58      6.24 o 
  -3   4  19      182.47      181.19      9.82 o 
  -2   4  19       75.72       79.05      7.36 o 
  -1   4  19       17.56       16.24      5.35 o 
   0   4  19       17.32       22.92      6.01 o 
   1   4  19        1.83        7.06      6.80 o 
   2   4  19       33.71       27.29     11.68 o 
  -4   5  19        9.45        9.55      6.24 o 
  -3   5  19        6.23       15.14      5.91 o 
  -2   5  19        8.25        5.52      6.48 o 
  -1   5  19       38.77       33.41      7.75 o 
   0   5  19       42.20       38.87      9.99 o 
   1   5  19      183.43      180.31     22.91 o 
  -2   6  19       26.21       26.59      9.16 o 
  -5   0  20       28.71       11.68      9.90 o 
  -4   0  20        4.74        2.33      7.96 o 
  -3   0  20        0.26        6.56      9.48 o 
  -2   0  20      286.72      259.10     19.42 o 
  -1   0  20      341.33      310.01     21.41 o 
   0   0  20        1.83       -4.36      8.84 o 
   1   0  20      145.64      155.67      8.99 o 
   2   0  20      280.02      289.96     15.15 o 
  -5   1  20      118.47      101.25     10.41 o 
  -4   1  20       31.21       47.14      8.43 o 
  -3   1  20      190.52      189.30     12.16 o 
  -2   1  20      246.53      243.73     15.97 o 
  -1   1  20       23.40       32.27      7.51 o 
   0   1  20       82.37       75.60      7.41 o 
   1   1  20      114.17      126.44      8.51 o 
   2   1  20        0.34        7.88      6.32 o 
  -5   2  20      117.26      106.04      8.41 o 
  -4   2  20      119.55      117.83     10.71 o 
  -3   2  20       11.79        0.79      5.99 o 
  -2   2  20      117.88      113.59      8.21 o 
  -1   2  20      382.65      370.55     12.75 o 
   0   2  20       98.80      101.70      8.05 o 
   1   2  20      115.39      134.45      8.83 o 
  -4   3  20        7.60        4.68      5.70 o 
  -3   3  20      410.13      428.68     20.17 o 
  -2   3  20      380.62      414.99     15.23 o 
  -1   3  20       11.01        0.47      5.44 o 
   0   3  20        7.96        5.68      5.53 o 
   1   3  20       68.50       55.88     12.62 o 
  -3   4  20        1.50        7.44      5.93 o 
  -2   4  20      223.04      219.92     14.35 o 
  -1   4  20      143.12      139.87     11.33 o 
   0   4  20       49.69       35.89      8.97 o 
  -3   1  21        4.49       12.80      7.89 o 
  -2   1  21        0.94        4.10      7.00 o 
  -1   1  21        0.34        1.01      4.80 o 
  -2   2  21       31.66       28.75      6.69 o 
                                                 
